# Supplementary material for: N-(4-Chloro­phen­yl)-4-methyl­benzamide
Source: Acta Crystallogr Sect E Struct Rep Online. 2011 Oct 29;67(Pt 11):o3065. doi: 10.1107/S1600536811043315 (PMC3247456; doi:10.1107/S1600536811043315)
Supplement: Supplementary file 2 [file e-67-o3065-Isup2.hkl]

# 
# h,k,l, Fc-squared, Fo-squared, sigma(Fo-squared) and status flag 
# 
data_I
_shelx_title ' EXP_642 IN P-1' 
_shelx_refln_list_code          4 
_shelx_F_calc_maximum       97.78 
_exptl_crystal_F_000       256.00 
_reflns_d_resolution_high  0.8000 
 
loop_ 
 _symmetry_equiv_pos_as_xyz 
 'x, y, z' 
 '-x, -y, -z' 
 
_cell_length_a     5.3837 
_cell_length_b     7.7382 
_cell_length_c    15.0551 
_cell_angle_alpha  83.146 
_cell_angle_beta   80.436 
_cell_angle_gamma  89.527 
 
_shelx_F_squared_multiplier     1.000 
 
loop_ 
 _refln_index_h 
 _refln_index_k 
 _refln_index_l 
 _refln_F_squared_calc 
 _refln_F_squared_meas 
 _refln_F_squared_sigma 
 _refln_observed_status 
   2   0   0      189.85      170.71      1.55 o 
   3   0   0      135.69      139.48      2.39 o 
   4   0   0       74.23       73.49      1.01 o 
   5   0   0      229.29      243.35      2.07 o 
   6   0   0       10.28       10.18      0.95 o 
  -6   1   0        0.33        0.30      0.90 o 
  -5   1   0        4.09        3.32      0.63 o 
  -4   1   0       98.86      103.76      1.88 o 
  -3   1   0      403.25      448.30      2.67 o 
  -2   1   0      222.71      232.92      3.24 o 
  -1   1   0       15.06       28.52      1.03 o 
   1   1   0     6284.94     6369.94     30.88 o 
   2   1   0      615.72      599.36      2.22 o 
   3   1   0       13.80       18.83      0.59 o 
   4   1   0       35.57       36.33      0.68 o 
   5   1   0       12.61       14.44      0.72 o 
   6   1   0        0.18       -0.06      0.72 o 
  -6   2   0       29.75       30.28      2.05 o 
  -5   2   0       67.78       71.43      1.75 o 
  -4   2   0       50.42       52.72      0.92 o 
  -3   2   0        4.06        3.92      0.39 o 
  -2   2   0        5.67        5.20      0.50 o 
  -1   2   0     4578.37     4965.37     68.88 o 
   0   2   0     9560.45     9901.04     53.82 o 
   1   2   0      157.88      156.31      1.53 o 
   2   2   0        0.06        0.77      0.19 o 
   3   2   0      284.50      297.20      1.84 o 
   4   2   0      120.88      114.35      1.66 o 
   5   2   0      123.31      131.18      1.66 o 
   6   2   0        0.00        0.76      0.84 o 
  -6   3   0        9.66       11.59      3.68 o 
  -5   3   0        5.64        6.50      2.66 o 
  -4   3   0        0.64        0.67      0.28 o 
  -3   3   0       39.72       44.40      1.14 o 
  -2   3   0       27.15       31.28      0.69 o 
  -1   3   0      538.44      535.76      2.43 o 
   0   3   0      155.89      127.94      1.62 o 
   1   3   0     2335.91     2538.85     12.40 o 
   2   3   0     1049.15     1053.75      4.64 o 
   3   3   0       34.02       33.17      0.81 o 
   4   3   0       61.70       64.26      1.57 o 
   5   3   0        0.02       -0.42      0.91 o 
   6   3   0       10.00        9.44      0.96 o 
  -6   4   0        5.85        6.40      2.10 o 
  -5   4   0        6.48        6.60      1.31 o 
  -4   4   0       37.07       39.31      1.72 o 
  -3   4   0       22.55       20.97      1.22 o 
  -2   4   0       67.27       60.48      1.03 o 
  -1   4   0     1236.21     1318.25     10.14 o 
   0   4   0        7.47        9.74      0.72 o 
   1   4   0      624.67      636.21      5.43 o 
   2   4   0      811.88      845.90      6.71 o 
   3   4   0       12.31       11.92      0.47 o 
   4   4   0       69.26       71.44      1.80 o 
   5   4   0       10.13       10.52      1.06 o 
   6   4   0        1.70        1.24      1.02 o 
  -5   5   0        4.56        5.28      1.26 o 
  -4   5   0        1.60        0.80      0.88 o 
  -3   5   0       10.69       12.39      0.55 o 
  -2   5   0      150.71      147.44      2.13 o 
  -1   5   0        0.42        1.17      0.32 o 
   0   5   0        0.04        0.02      0.36 o 
   1   5   0       24.80       24.78      0.81 o 
   2   5   0       18.89       16.96      0.90 o 
   3   5   0       78.62       75.52      1.04 o 
   4   5   0       12.71        9.59      0.99 o 
   5   5   0       20.02       19.76      1.39 o 
  -5   6   0        4.05        3.33      1.26 o 
  -4   6   0       12.36       14.03      1.42 o 
  -3   6   0       19.36       15.93      0.71 o 
  -2   6   0       51.71       49.06      1.66 o 
  -1   6   0       12.62       13.23      1.01 o 
   0   6   0       60.65       69.18      2.06 o 
   1   6   0       91.38       86.27      2.08 o 
   2   6   0      400.78      418.64      9.91 o 
   3   6   0        9.00        7.94      0.97 o 
   4   6   0        7.56        8.91      1.38 o 
   5   6   0        4.60        5.37      1.07 o 
  -4   7   0        1.80        1.25      1.24 o 
  -3   7   0        0.39        0.20      0.50 o 
  -2   7   0       24.60       22.91      1.23 o 
  -1   7   0       29.46       31.24      1.01 o 
   0   7   0        2.17        1.87      0.65 o 
   1   7   0        0.68        1.11      0.94 o 
   2   7   0        5.62        6.19      0.88 o 
   3   7   0      144.49      135.27      2.64 o 
   4   7   0       29.46       30.98      1.63 o 
  -3   8   0        6.34        4.12      1.04 o 
  -2   8   0        4.80        5.03      0.96 o 
  -1   8   0        1.57        1.46      1.08 o 
   0   8   0       66.91       72.11      2.52 o 
   1   8   0        7.68        9.63      1.30 o 
   2   8   0       18.66       17.44      1.67 o 
   3   8   0        0.08        0.77      0.91 o 
  -2   9   0        0.92        0.49      0.97 o 
  -1   9   0        0.57        0.23      1.21 o 
   0   9   0        0.00       -0.27      1.20 o 
   1   9   0        1.27        1.74      1.08 o 
   2   9   0        0.89        0.53      1.30 o 
  -2  -9   1        0.13       -0.52      1.28 o 
  -1  -9   1        5.48        5.62      1.31 o 
   0  -9   1        0.00        0.82      1.10 o 
   1  -9   1        0.00        0.27      1.28 o 
   2  -9   1        0.01        0.40      1.01 o 
  -3  -8   1       12.28       10.85      1.26 o 
  -2  -8   1       77.69       79.44      2.83 o 
  -1  -8   1        0.04       -0.14      1.05 o 
   0  -8   1        2.32        1.84      1.02 o 
   1  -8   1        1.53        0.80      1.10 o 
   2  -8   1       33.55       27.31      1.50 o 
   3  -8   1       25.48       24.19      1.56 o 
  -4  -7   1        4.03        3.26      1.04 o 
  -3  -7   1        6.22        7.43      1.14 o 
  -2  -7   1        2.19        2.33      0.96 o 
  -1  -7   1       38.49       42.49      1.91 o 
   0  -7   1        4.57        4.28      0.78 o 
   1  -7   1        1.11        0.70      0.50 o 
   2  -7   1        0.12        0.55      0.81 o 
   3  -7   1       49.31       44.00      1.75 o 
   4  -7   1       26.30       26.16      2.34 o 
  -5  -6   1        7.40        7.03      1.12 o 
  -4  -6   1        7.54        4.80      0.99 o 
  -3  -6   1        4.77        5.80      0.88 o 
  -2  -6   1       65.35       72.15      2.15 o 
  -1  -6   1        0.40        0.23      0.93 o 
   0  -6   1        5.57        5.26      0.95 o 
   1  -6   1       36.56       41.29      1.00 o 
   2  -6   1      205.97      200.73      4.34 o 
   3  -6   1        8.66        7.97      0.95 o 
   4  -6   1        6.40        6.44      1.15 o 
   5  -6   1       10.38       13.69      1.71 o 
  -5  -5   1        8.61        8.01      1.02 o 
  -4  -5   1       10.79       11.12      1.11 o 
  -3  -5   1      170.07      173.81      2.56 o 
  -2  -5   1      137.60      127.25      1.71 o 
  -1  -5   1      169.73      192.23      2.25 o 
   0  -5   1       25.16       21.42      0.80 o 
   1  -5   1        0.28        0.37      0.48 o 
   2  -5   1      119.32      124.57      1.98 o 
   3  -5   1      126.91      130.23      2.21 o 
   4  -5   1        1.83        2.26      0.96 o 
   5  -5   1        1.27        0.96      1.27 o 
  -5  -4   1       59.12       61.30      1.97 o 
  -4  -4   1       20.09       18.09      1.14 o 
  -3  -4   1       77.85       77.88      1.06 o 
  -2  -4   1      134.55      132.78      1.60 o 
  -1  -4   1      531.18      525.21      3.22 o 
   0  -4   1      844.70      988.75     22.37 o 
   1  -4   1      415.05      500.15      7.40 o 
   2  -4   1      200.95      186.74      1.73 o 
   3  -4   1        3.67        4.58      1.12 o 
   4  -4   1       15.15       14.21      1.21 o 
   5  -4   1       44.33       49.54      2.24 o 
   6  -4   1        2.73        2.36      1.49 o 
  -6  -3   1        7.17        8.07      2.02 o 
  -5  -3   1        0.00        0.46      0.93 o 
  -4  -3   1      417.53      439.48      9.97 o 
  -3  -3   1        4.15        2.55      0.44 o 
  -2  -3   1      112.20      130.04      1.93 o 
  -1  -3   1        1.29        2.85      0.51 o 
   0  -3   1       28.01       24.77      0.87 o 
   1  -3   1     1423.62     1588.47     24.40 o 
   2  -3   1      204.15      245.21      3.11 o 
   3  -3   1       20.87       20.20      0.68 o 
   4  -3   1        0.16        0.31      0.17 o 
   5  -3   1        0.77        0.03      1.01 o 
   6  -3   1       43.90       44.10      2.40 o 
  -6  -2   1        0.11        0.98      0.92 o 
  -5  -2   1       98.79       99.23      1.79 o 
  -4  -2   1       60.82       60.53      1.55 o 
  -3  -2   1       34.69       35.65      0.84 o 
  -2  -2   1       31.94       27.56      0.63 o 
  -1  -2   1     1675.32     1669.65      7.55 o 
   0  -2   1     8574.97     8727.31     44.53 o 
   1  -2   1      239.65      264.84      4.01 o 
   2  -2   1        0.74        0.12      0.46 o 
   3  -2   1        2.35        1.47      0.24 o 
   4  -2   1      100.52       99.44      1.26 o 
   5  -2   1       78.51       83.52      1.39 o 
   6  -2   1        1.01        0.92      1.24 o 
  -6  -1   1        5.14        6.12      0.97 o 
  -5  -1   1       50.71       52.43      1.46 o 
  -4  -1   1      551.35      577.73      3.21 o 
  -3  -1   1      275.28      313.61      2.96 o 
  -2  -1   1        7.48       14.13      0.54 o 
  -1  -1   1     1865.37     1924.30     16.40 o 
   1  -1   1     9193.35     9268.57     89.53 o 
   2  -1   1      301.82      288.16      1.70 o 
   3  -1   1       10.45        7.27      0.40 o 
   4  -1   1        0.31        0.86      0.43 o 
   5  -1   1       78.23       76.69      1.48 o 
   6  -1   1       40.62       44.81      2.50 o 
  -6   0   1       12.39       13.97      1.06 o 
  -5   0   1       22.62       21.58      0.74 o 
  -4   0   1       80.42       81.78      1.48 o 
  -3   0   1      362.16      374.17      2.80 o 
  -2   0   1     1489.19     1564.67     10.55 o 
  -1   0   1      758.61      771.06      4.67 o 
   2   0   1       30.25       33.22      0.39 o 
   3   0   1       43.33       36.97      0.74 o 
   4   0   1      252.44      250.32      1.60 o 
   5   0   1       28.59       31.78      0.84 o 
   6   0   1        3.58        1.40      0.77 o 
  -6   1   1       28.65       25.15      1.48 o 
  -5   1   1      119.90      139.09      3.50 o 
  -4   1   1        7.92        8.06      0.40 o 
  -3   1   1       10.09       18.38      0.79 o 
  -2   1   1      698.12      727.77     11.19 o 
  -1   1   1      892.98      984.92      4.63 o 
   1   1   1     1583.10     1636.94      8.40 o 
   2   1   1      294.86      326.34      1.44 o 
   3   1   1        0.10        0.18      0.17 o 
   4   1   1       17.20       15.81      0.44 o 
   5   1   1      129.88      127.72      1.60 o 
   6   1   1        0.72        0.19      0.74 o 
  -6   2   1        2.54        1.97      0.81 o 
  -5   2   1        2.49        2.09      0.51 o 
  -4   2   1       41.34       37.57      1.13 o 
  -3   2   1        2.90        3.03      0.39 o 
  -2   2   1      311.11      369.29      2.31 o 
  -1   2   1      498.41      526.31      8.51 o 
   0   2   1      505.25      551.43      5.76 o 
   1   2   1     5249.92     5363.99     50.81 o 
   2   2   1      200.57      222.24      1.22 o 
   3   2   1        6.58        5.87      0.44 o 
   4   2   1       89.93       96.84      1.37 o 
   5   2   1        4.03        5.77      0.50 o 
   6   2   1        2.54        0.88      0.88 o 
  -6   3   1       37.37       39.14      2.31 o 
  -5   3   1        8.76       13.26      1.46 o 
  -4   3   1        4.57        4.45      0.46 o 
  -3   3   1       65.70       65.40      1.01 o 
  -2   3   1     1283.39     1315.42      8.25 o 
  -1   3   1       46.07       47.77      1.43 o 
   0   3   1      120.01      106.78      1.06 o 
   1   3   1      133.06      138.71      1.33 o 
   2   3   1      281.11      272.88      1.83 o 
   3   3   1      167.80      165.38      1.60 o 
   4   3   1       17.49       15.20      0.89 o 
   5   3   1        8.45       10.00      0.71 o 
   6   3   1        0.54       -0.12      0.74 o 
  -6   4   1        0.57        0.71      1.23 o 
  -5   4   1        7.23        6.41      1.27 o 
  -4   4   1       30.87       26.67      0.97 o 
  -3   4   1       24.05       25.56      1.30 o 
  -2   4   1       52.96       50.26      0.68 o 
  -1   4   1      259.31      249.18      1.58 o 
   0   4   1      659.77      690.47      3.51 o 
   1   4   1      990.96     1109.44      6.08 o 
   2   4   1       80.54       80.89      0.92 o 
   3   4   1        4.75        4.18      0.37 o 
   4   4   1        0.01        0.30      0.57 o 
   5   4   1       16.20       20.33      1.49 o 
   6   4   1        0.29       -0.74      0.85 o 
  -5   5   1        0.13       -0.86      1.11 o 
  -4   5   1       11.48       11.77      0.75 o 
  -3   5   1        0.46        0.71      0.31 o 
  -2   5   1      188.73      191.10      2.08 o 
  -1   5   1       28.25       32.55      0.68 o 
   0   5   1        0.18        0.41      0.32 o 
   1   5   1        0.16        0.24      0.41 o 
   2   5   1      226.68      233.03      2.40 o 
   3   5   1      225.86      229.78      2.10 o 
   4   5   1        2.13        3.48      0.79 o 
   5   5   1        0.08        0.46      0.77 o 
  -5   6   1        8.26        7.47      1.45 o 
  -4   6   1       10.01       11.72      1.37 o 
  -3   6   1        0.06        0.39      0.45 o 
  -2   6   1        5.61        6.57      0.84 o 
  -1   6   1       38.10       39.50      0.99 o 
   0   6   1      557.85      611.95      3.23 o 
   1   6   1        4.15        4.57      0.57 o 
   2   6   1        1.13        1.74      0.69 o 
   3   6   1       25.40       24.60      1.27 o 
   4   6   1        1.74        0.70      0.79 o 
   5   6   1       19.63       23.66      1.85 o 
  -4   7   1        2.53        3.82      1.22 o 
  -3   7   1        4.85        3.98      0.64 o 
  -2   7   1        0.29       -0.17      0.72 o 
  -1   7   1        4.49        4.73      0.60 o 
   0   7   1        4.62        6.15      0.71 o 
   1   7   1       62.16       66.73      2.17 o 
   2   7   1        1.15        0.21      0.84 o 
   3   7   1       22.39       15.87      1.21 o 
   4   7   1        0.41        0.81      0.85 o 
  -3   8   1        0.00       -0.97      1.11 o 
  -2   8   1        0.32        0.62      0.59 o 
  -1   8   1       11.80       12.86      1.06 o 
   0   8   1       33.85       28.13      1.11 o 
   1   8   1        0.41       -0.39      1.01 o 
   2   8   1        1.27        1.57      1.00 o 
   3   8   1       23.42       18.07      1.37 o 
  -2   9   1        0.01       -0.56      0.90 o 
  -1   9   1        6.28        4.12      0.98 o 
   0   9   1        0.11        0.12      1.10 o 
   1   9   1       11.12        9.51      1.41 o 
   2   9   1        0.90        1.09      1.57 o 
  -1  -9   2       15.52       18.88      1.86 o 
   0  -9   2        0.41        1.42      1.27 o 
   1  -9   2        1.98        1.17      1.33 o 
   2  -9   2        3.39        2.63      1.14 o 
  -3  -8   2        0.34       -0.19      0.95 o 
  -2  -8   2        3.37        3.15      1.26 o 
  -1  -8   2       17.60       17.24      1.61 o 
   0  -8   2       15.97       17.75      1.51 o 
   1  -8   2       16.41       17.06      1.59 o 
   2  -8   2       14.01       12.47      1.31 o 
   3  -8   2        0.32        0.40      0.97 o 
  -4  -7   2        2.40        2.51      0.94 o 
  -3  -7   2       70.12       59.54      1.96 o 
  -2  -7   2       11.31       13.73      1.98 o 
  -1  -7   2        0.70        0.85      1.01 o 
   0  -7   2        0.00       -0.51      0.92 o 
   1  -7   2       25.91       26.01      0.98 o 
   2  -7   2        2.64        5.75      1.14 o 
   3  -7   2       96.88       87.81      2.31 o 
   4  -7   2        5.46        6.41      1.43 o 
  -4  -6   2        2.49        1.79      0.94 o 
  -3  -6   2        2.65        1.93      0.88 o 
  -2  -6   2      141.21      142.22      5.48 o 
  -1  -6   2        2.42        0.80      1.04 o 
   0  -6   2        5.33        7.96      1.79 o 
   1  -6   2        0.84        1.23      0.47 o 
   2  -6   2       20.42       20.98      1.56 o 
   3  -6   2        1.90        1.27      0.86 o 
   4  -6   2       13.41       12.20      1.44 o 
   5  -6   2       15.88       18.07      1.70 o 
  -5  -5   2        9.66        8.18      1.14 o 
  -4  -5   2      116.85      121.41      2.49 o 
  -3  -5   2       68.03       64.79      1.76 o 
  -2  -5   2        0.17        0.21      0.67 o 
  -1  -5   2       43.37       42.22      1.09 o 
   0  -5   2       14.80       14.90      0.70 o 
   1  -5   2      223.27      252.61      2.27 o 
   2  -5   2        0.33        0.96      0.86 o 
   3  -5   2       32.42       33.90      1.37 o 
   4  -5   2        4.76        6.08      1.17 o 
   5  -5   2       10.78       11.39      1.83 o 
  -5  -4   2        4.43        4.02      1.03 o 
  -4  -4   2       21.38       23.55      1.28 o 
  -3  -4   2      215.65      215.57      2.69 o 
  -2  -4   2       68.85       61.77      1.19 o 
  -1  -4   2       16.99       23.43      0.85 o 
   0  -4   2        4.51        6.73      0.66 o 
   1  -4   2        6.02        3.69      0.79 o 
   2  -4   2      638.22      684.00      7.72 o 
   3  -4   2       95.60       92.81      1.76 o 
   4  -4   2       61.86       62.04      2.09 o 
   5  -4   2       14.11       15.33      1.80 o 
   6  -4   2        0.49        1.27      1.29 o 
  -6  -3   2        0.32        0.82      2.00 o 
  -5  -3   2        2.57        4.67      2.30 o 
  -4  -3   2      196.05      199.89      3.36 o 
  -3  -3   2        7.93        7.33      0.56 o 
  -2  -3   2       75.32       65.60      1.10 o 
  -1  -3   2       62.41       58.87      1.34 o 
   0  -3   2        0.32        0.38      0.46 o 
   1  -3   2      330.80      353.77      2.37 o 
   2  -3   2       23.22       21.82      0.99 o 
   3  -3   2       40.11       43.59      1.29 o 
   4  -3   2      201.72      220.04      3.41 o 
   5  -3   2        9.31        9.08      1.30 o 
   6  -3   2       30.33       35.12      2.15 o 
  -6  -2   2        0.06       -0.82      1.50 o 
  -5  -2   2        1.85        1.52      0.83 o 
  -4  -2   2        8.68        7.76      0.85 o 
  -3  -2   2      349.16      345.97      2.30 o 
  -2  -2   2      151.74      165.71      1.40 o 
  -1  -2   2       13.82        9.19      0.83 o 
   0  -2   2      105.68      110.12      1.42 o 
   1  -2   2      292.65      358.20      6.53 o 
   2  -2   2      300.88      305.37      3.05 o 
   3  -2   2      294.02      281.62      2.19 o 
   4  -2   2       87.51       89.87      1.23 o 
   5  -2   2       26.46       29.13      0.83 o 
   6  -2   2        4.42        4.05      1.17 o 
  -6  -1   2        2.63        1.22      0.97 o 
  -5  -1   2       56.87       59.20      1.77 o 
  -4  -1   2        5.90        4.88      0.68 o 
  -3  -1   2      125.29      122.57      1.25 o 
  -2  -1   2      453.23      415.76      2.56 o 
  -1  -1   2      135.56      131.22      1.30 o 
   1  -1   2      329.95      367.11      1.85 o 
   2  -1   2        0.17        4.70      0.27 o 
   3  -1   2       44.98       37.87      0.47 o 
   4  -1   2      383.81      416.51      3.58 o 
   5  -1   2       93.21       99.23      1.63 o 
   6  -1   2        0.12        0.21      1.12 o 
  -6   0   2        0.00        0.16      0.81 o 
  -5   0   2        0.32        0.92      0.71 o 
  -4   0   2        0.02        0.13      0.26 o 
  -3   0   2        5.97        5.17      0.31 o 
  -2   0   2       28.71       17.60      0.43 o 
  -1   0   2       19.17       13.65      0.34 o 
   1   0   2       49.61       76.35      0.90 o 
   2   0   2      466.72      472.98      1.32 o 
   3   0   2        5.28        4.63      0.31 o 
   4   0   2        0.09        0.39      0.33 o 
   5   0   2       88.49      100.59      1.68 o 
   6   0   2       28.32       24.03      1.19 o 
  -6   1   2       27.99       26.29      1.21 o 
  -5   1   2        5.33        4.10      1.11 o 
  -4   1   2        8.69        7.86      0.81 o 
  -3   1   2      262.26      288.11      2.02 o 
  -2   1   2      288.45      300.99      2.04 o 
  -1   1   2       31.08       38.37      0.67 o 
   1   1   2      380.18      459.89      1.66 o 
   2   1   2      279.57      280.99      2.13 o 
   3   1   2        7.19       10.90      0.28 o 
   4   1   2       53.03       57.74      0.64 o 
   5   1   2        0.41        2.55      0.32 o 
   6   1   2        2.53        3.53      0.83 o 
  -6   2   2        0.25        0.78      0.85 o 
  -5   2   2        0.00       -0.73      0.73 o 
  -4   2   2       15.58       13.86      0.82 o 
  -3   2   2       27.09       31.00      0.68 o 
  -2   2   2      699.07      706.12      3.55 o 
  -1   2   2     1143.80     1078.54      3.96 o 
   0   2   2      472.09      494.95      1.93 o 
   1   2   2      504.71      621.14      1.63 o 
   2   2   2      112.83      109.88      0.81 o 
   3   2   2      117.69      111.68      1.05 o 
   4   2   2       22.18       18.77      0.55 o 
   5   2   2      100.47      121.31      2.30 o 
   6   2   2        8.09       10.28      0.84 o 
  -6   3   2       10.03       13.19      1.66 o 
  -5   3   2        0.44       -0.01      0.72 o 
  -4   3   2       93.27      102.37      2.51 o 
  -3   3   2       19.25       23.06      0.51 o 
  -2   3   2       39.50       49.56      0.62 o 
  -1   3   2      182.16      178.30      1.27 o 
   0   3   2      185.38      155.11      1.03 o 
   1   3   2      183.23      177.63      1.12 o 
   2   3   2      136.71      181.50      1.56 o 
   3   3   2        7.56        8.26      0.37 o 
   4   3   2        0.24        1.33      0.56 o 
   5   3   2       28.53       24.46      0.82 o 
   6   3   2       64.11       76.06      1.73 o 
  -5   4   2        0.64        0.42      1.03 o 
  -4   4   2       16.23       15.12      0.64 o 
  -3   4   2       38.14       37.29      0.98 o 
  -2   4   2       33.14       39.82      0.74 o 
  -1   4   2      142.56      158.97      1.52 o 
   0   4   2      349.05      382.26      4.04 o 
   1   4   2       19.78       19.65      0.54 o 
   2   4   2        1.42        1.54      0.28 o 
   3   4   2        7.12        7.71      0.40 o 
   4   4   2        1.51        2.01      0.55 o 
   5   4   2       28.71       33.39      1.18 o 
   6   4   2        0.14        0.95      0.89 o 
  -5   5   2       14.24       14.36      1.62 o 
  -4   5   2       20.13       21.21      0.92 o 
  -3   5   2        0.01        0.07      0.29 o 
  -2   5   2        5.30        4.87      0.39 o 
  -1   5   2      100.85      103.90      2.07 o 
   0   5   2       35.37       30.13      0.69 o 
   1   5   2      205.54      221.68      2.33 o 
   2   5   2        0.30        0.95      0.50 o 
   3   5   2        1.27        2.00      0.33 o 
   4   5   2        2.02        2.45      0.63 o 
   5   5   2        0.23        0.22      0.63 o 
  -5   6   2        0.29        0.43      1.13 o 
  -4   6   2        1.05       -0.11      0.62 o 
  -3   6   2        7.69        7.51      0.64 o 
  -2   6   2        2.07        2.53      0.51 o 
  -1   6   2        6.70        6.94      0.64 o 
   0   6   2        0.15        0.24      0.42 o 
   1   6   2        5.02        5.09      0.53 o 
   2   6   2        0.13        0.56      0.48 o 
   3   6   2        3.12        1.72      0.44 o 
   4   6   2        5.79        5.93      0.86 o 
   5   6   2        1.99        0.56      0.93 o 
  -4   7   2        0.24       -0.17      1.07 o 
  -3   7   2        0.11        0.19      0.58 o 
  -2   7   2        6.16        6.35      0.67 o 
  -1   7   2       19.00       15.51      1.17 o 
   0   7   2        0.27        0.51      0.59 o 
   1   7   2        8.83        8.33      1.08 o 
   2   7   2        0.04        0.19      0.89 o 
   3   7   2        4.27        2.91      0.79 o 
   4   7   2        2.34        1.44      0.85 o 
  -3   8   2        0.37        0.73      1.05 o 
  -2   8   2        1.20        1.26      0.66 o 
  -1   8   2        0.34        0.38      0.73 o 
   0   8   2       11.97        8.61      0.78 o 
   1   8   2       11.06        9.82      1.23 o 
   2   8   2        0.27       -0.22      1.02 o 
   3   8   2        2.53        2.17      0.93 o 
  -2   9   2        0.98        0.91      0.73 o 
  -1   9   2        4.76        4.40      0.78 o 
   0   9   2        0.07        0.89      1.05 o 
   1   9   2        0.42       -0.08      1.11 o 
   2   9   2        1.65        1.82      1.15 o 
  -1  -9   3        0.27        0.05      1.31 o 
   0  -9   3        0.12        0.08      1.18 o 
   1  -9   3       23.63       25.01      2.01 o 
  -3  -8   3        1.00        0.96      0.98 o 
  -2  -8   3       18.72       14.29      1.31 o 
  -1  -8   3       42.28       42.03      2.65 o 
   0  -8   3        1.65        2.31      1.14 o 
   1  -8   3        7.83        7.94      1.58 o 
   2  -8   3       46.65       47.53      3.42 o 
   3  -8   3        2.38        2.38      1.01 o 
  -4  -7   3        0.29       -0.22      1.03 o 
  -3  -7   3        8.49        8.53      1.09 o 
  -2  -7   3        8.88        8.51      1.30 o 
  -1  -7   3        0.02        0.42      1.03 o 
   0  -7   3        1.32        0.89      1.03 o 
   1  -7   3       10.46       15.33      1.40 o 
   2  -7   3        2.82        2.45      1.35 o 
   3  -7   3       17.67       15.68      1.32 o 
   4  -7   3        1.93       -0.74      1.30 o 
  -4  -6   3        9.31       12.12      1.64 o 
  -3  -6   3       31.97       34.78      1.54 o 
  -2  -6   3       39.24       35.39      1.71 o 
  -1  -6   3       11.56       12.85      1.22 o 
   0  -6   3       23.33       21.79      1.45 o 
   1  -6   3       28.31       28.67      1.48 o 
   2  -6   3      308.65      309.82      9.42 o 
   3  -6   3       12.57       14.45      1.07 o 
   4  -6   3        5.77        6.23      1.19 o 
   5  -6   3        3.19        4.66      1.36 o 
  -5  -5   3        5.23        4.22      1.01 o 
  -4  -5   3        4.45        3.81      0.88 o 
  -3  -5   3        1.34        1.83      0.74 o 
  -2  -5   3       66.68       66.43      2.01 o 
  -1  -5   3       57.07       69.05      2.69 o 
   0  -5   3       29.35       26.69      0.91 o 
   1  -5   3        6.16        6.11      0.83 o 
   2  -5   3        0.02        0.08      0.17 o 
   3  -5   3      321.18      337.98      4.74 o 
   4  -5   3      100.83      111.51      4.22 o 
   5  -5   3        4.41        6.02      2.31 o 
  -5  -4   3        7.40        8.80      1.16 o 
  -4  -4   3        0.63       -0.14      0.75 o 
  -3  -4   3       27.19       27.07      1.17 o 
  -2  -4   3       34.67       35.10      0.98 o 
  -1  -4   3        5.04        8.47      0.64 o 
   0  -4   3      720.96      744.39      4.91 o 
   1  -4   3      145.25      157.66      2.87 o 
   2  -4   3      102.52      103.04      1.75 o 
   3  -4   3        3.94        3.33      0.79 o 
   4  -4   3        0.04       -0.18      1.01 o 
   5  -4   3       43.81       46.53      2.11 o 
   6  -4   3        2.05        0.94      1.36 o 
  -5  -3   3        0.17        0.03      1.07 o 
  -4  -3   3        0.04        0.01      0.91 o 
  -3  -3   3        0.04        0.22      0.49 o 
  -2  -3   3        7.18        3.68      0.50 o 
  -1  -3   3       59.42       71.52      1.56 o 
   0  -3   3       20.40       16.69      1.04 o 
   1  -3   3        8.15       10.04      0.73 o 
   2  -3   3       85.49      103.80      2.51 o 
   3  -3   3      191.09      183.39      1.34 o 
   4  -3   3      292.30      322.88      4.09 o 
   5  -3   3        0.78        1.58      1.11 o 
   6  -3   3        5.04        2.49      1.26 o 
  -6  -2   3       11.01       13.26      1.31 o 
  -5  -2   3        1.98        2.36      0.81 o 
  -4  -2   3        0.05        0.40      0.66 o 
  -3  -2   3        7.40        7.52      0.55 o 
  -2  -2   3      342.44      356.25      2.32 o 
  -1  -2   3      293.94      362.87      1.82 o 
   0  -2   3     1436.03     1498.90     22.17 o 
   1  -2   3      712.98      671.97      3.59 o 
   2  -2   3      118.48      112.60      0.91 o 
   3  -2   3      277.51      284.17      1.68 o 
   4  -2   3       33.18       30.76      0.58 o 
   5  -2   3      208.34      232.39      3.12 o 
   6  -2   3        2.35        3.52      1.51 o 
  -6  -1   3        7.90        6.92      1.10 o 
  -5  -1   3        0.35        0.40      0.81 o 
  -4  -1   3        0.84        0.37      0.65 o 
  -3  -1   3        4.53        6.62      0.44 o 
  -2  -1   3       61.76       63.56      0.95 o 
  -1  -1   3      429.69      429.90      2.18 o 
   0  -1   3      128.26      106.65      0.92 o 
   1  -1   3      434.38      422.78      3.68 o 
   2  -1   3      505.73      528.91      4.38 o 
   3  -1   3       44.24       46.50      0.75 o 
   4  -1   3        1.01        1.35      0.39 o 
   5  -1   3       78.83       75.52      1.46 o 
   6  -1   3        0.01        0.31      1.09 o 
  -6   0   3       16.93       19.16      1.19 o 
  -5   0   3        3.30        3.06      0.73 o 
  -4   0   3       41.52       39.13      0.71 o 
  -3   0   3       30.55       28.42      0.57 o 
  -2   0   3      827.14      901.68      2.66 o 
  -1   0   3      534.09      592.13      2.86 o 
   0   0   3       49.52       62.78      0.43 o 
   1   0   3       39.98       35.27      0.43 o 
   2   0   3      458.00      524.38      2.70 o 
   3   0   3      255.19      266.48      1.53 o 
   4   0   3        2.93        2.39      0.36 o 
   5   0   3      144.29      159.75      2.29 o 
   6   0   3        0.26        1.18      0.78 o 
  -6   1   3        0.87        1.28      0.76 o 
  -5   1   3        2.55        2.43      0.72 o 
  -4   1   3       12.41       12.57      0.91 o 
  -3   1   3       25.83       31.99      0.76 o 
  -2   1   3       40.60       45.82      0.56 o 
  -1   1   3      855.39      915.76      6.95 o 
   0   1   3      188.96      157.97      1.13 o 
   1   1   3      457.26      430.19      1.41 o 
   2   1   3      337.44      337.21      1.85 o 
   3   1   3        1.91        0.95      0.24 o 
   4   1   3       24.94       24.98      0.46 o 
   5   1   3      251.67      253.44      1.94 o 
   6   1   3       53.06       64.43      1.72 o 
  -6   2   3        2.20        1.62      0.85 o 
  -5   2   3        0.08       -0.12      0.71 o 
  -4   2   3       19.46       18.33      0.96 o 
  -3   2   3      239.84      232.03      2.27 o 
  -2   2   3      125.20      163.63      1.00 o 
  -1   2   3      161.38      146.40      0.95 o 
   0   2   3       26.17       24.51      0.43 o 
   1   2   3       81.22       50.95      0.52 o 
   2   2   3     1594.47     1690.22     15.75 o 
   3   2   3       33.64       25.20      0.46 o 
   4   2   3       53.01       55.84      0.79 o 
   5   2   3       10.69       11.42      0.60 o 
   6   2   3       24.84       20.98      1.01 o 
  -6   3   3        0.00        0.68      1.23 o 
  -5   3   3       32.80       28.77      1.52 o 
  -4   3   3        0.04       -0.30      0.89 o 
  -3   3   3        9.94        9.25      0.46 o 
  -2   3   3      206.37      190.97      1.40 o 
  -1   3   3       14.53       21.97      0.42 o 
   0   3   3        6.98        5.43      0.23 o 
   1   3   3        7.47        5.99      0.34 o 
   2   3   3       25.81       34.95      0.62 o 
   3   3   3      156.17      168.83      1.24 o 
   4   3   3       57.55       62.51      1.02 o 
   5   3   3       26.16       26.59      1.09 o 
   6   3   3       20.41       27.01      1.18 o 
  -5   4   3        7.37        5.20      1.17 o 
  -4   4   3       32.70       28.30      1.87 o 
  -3   4   3       22.98       24.46      0.58 o 
  -2   4   3       23.68       24.85      0.45 o 
  -1   4   3       15.93       16.75      0.40 o 
   0   4   3        1.02        1.62      0.29 o 
   1   4   3       17.15       29.59      0.59 o 
   2   4   3      112.43      123.00      1.43 o 
   3   4   3       10.59        9.12      0.39 o 
   4   4   3       16.01       16.45      1.00 o 
   5   4   3        1.13        0.82      0.55 o 
   6   4   3       10.97       11.56      1.36 o 
  -5   5   3        8.17        7.45      1.40 o 
  -4   5   3        0.03        0.34      0.53 o 
  -3   5   3        1.80        1.32      0.52 o 
  -2   5   3       44.96       41.14      0.81 o 
  -1   5   3        2.06        3.38      0.37 o 
   0   5   3       13.56       13.21      0.62 o 
   1   5   3       54.79       57.88      0.79 o 
   2   5   3        4.31        6.75      0.55 o 
   3   5   3       25.66       24.40      0.58 o 
   4   5   3       47.22       53.22      1.08 o 
   5   5   3        1.11        2.17      0.60 o 
  -5   6   3        0.15        2.89      1.55 o 
  -4   6   3       25.43       22.99      1.20 o 
  -3   6   3        1.56        2.05      0.45 o 
  -2   6   3       15.39       16.64      0.66 o 
  -1   6   3        2.05        2.11      0.45 o 
   0   6   3        1.27        1.93      0.38 o 
   1   6   3        8.76       10.29      0.55 o 
   2   6   3        2.67        3.47      0.60 o 
   3   6   3        5.04        5.11      0.46 o 
   4   6   3        2.95        2.24      0.74 o 
   5   6   3        5.48        6.82      0.87 o 
  -4   7   3        1.18        1.13      1.05 o 
  -3   7   3       20.52       17.34      0.94 o 
  -2   7   3        0.15        0.04      0.53 o 
  -1   7   3        7.39        9.52      0.72 o 
   0   7   3        1.59        1.88      0.48 o 
   1   7   3       10.38        9.14      1.04 o 
   2   7   3        0.49        0.76      0.77 o 
   3   7   3        0.30        0.28      0.78 o 
   4   7   3        0.62        1.07      0.74 o 
  -3   8   3        0.56       -0.92      1.14 o 
  -2   8   3        1.45        1.51      0.67 o 
  -1   8   3        0.41        0.73      0.62 o 
   0   8   3        2.71        2.56      0.63 o 
   1   8   3        0.57       -0.37      0.98 o 
   2   8   3        0.48        0.48      0.97 o 
   3   8   3        0.03        0.27      0.85 o 
  -2   9   3        0.01        0.29      0.72 o 
  -1   9   3        0.04        0.03      0.69 o 
   0   9   3        0.76        0.68      0.67 o 
   1   9   3        3.14        1.63      1.09 o 
   2   9   3        0.11       -1.10      1.10 o 
   0  -9   4        0.73        1.14      2.38 o 
   1  -9   4        2.52        2.59      1.29 o 
  -2  -8   4        3.11        2.07      1.28 o 
  -1  -8   4        3.18        2.77      1.23 o 
   0  -8   4       15.53       13.85      1.60 o 
   1  -8   4       38.55       39.19      2.22 o 
   2  -8   4       21.45       20.70      1.85 o 
   3  -8   4        0.01       -0.96      1.00 o 
  -3  -7   4        0.01        0.83      0.83 o 
  -2  -7   4       33.01       34.81      1.84 o 
  -1  -7   4        3.75        4.25      0.87 o 
   0  -7   4        1.35        2.15      1.03 o 
   1  -7   4        4.21        2.60      1.14 o 
   2  -7   4       28.11       31.54      1.79 o 
   3  -7   4       88.37       86.86      2.30 o 
   4  -7   4        0.13        0.41      1.12 o 
  -4  -6   4        7.16        6.89      1.04 o 
  -3  -6   4        0.25       -0.65      0.90 o 
  -2  -6   4        4.00        3.85      1.08 o 
  -1  -6   4       13.51       14.20      1.17 o 
   0  -6   4      352.05      396.97      4.58 o 
   1  -6   4        1.38        1.14      0.80 o 
   2  -6   4        1.26        0.78      0.36 o 
   3  -6   4        9.35       10.76      1.02 o 
   4  -6   4        1.59        1.31      1.10 o 
   5  -6   4        8.62       11.54      1.64 o 
  -5  -5   4        1.92        1.27      0.96 o 
  -4  -5   4        4.39        6.38      0.99 o 
  -3  -5   4       15.11       17.20      1.12 o 
  -2  -5   4        1.84        1.97      0.87 o 
  -1  -5   4       15.67       13.38      1.08 o 
   0  -5   4        5.81        5.45      0.68 o 
   1  -5   4      174.47      187.29      5.05 o 
   2  -5   4        7.45        7.72      1.02 o 
   3  -5   4       77.22       70.93      1.80 o 
   4  -5   4        3.10        4.05      1.22 o 
   5  -5   4        2.79        3.44      1.22 o 
  -5  -4   4        2.81        3.70      0.96 o 
  -4  -4   4        9.99       11.39      1.01 o 
  -3  -4   4        0.12        0.08      0.61 o 
  -2  -4   4        3.24        3.06      0.63 o 
  -1  -4   4      131.68      144.20      1.82 o 
   0  -4   4      486.91      540.40      5.72 o 
   1  -4   4        2.03        2.89      0.56 o 
   2  -4   4        2.27        2.16      0.48 o 
   3  -4   4      136.53      140.44      2.13 o 
   4  -4   4        5.93        5.11      0.48 o 
   5  -4   4       45.42       47.70      2.20 o 
   6  -4   4        0.14       -0.68      1.32 o 
  -5  -3   4       11.60       14.86      1.46 o 
  -4  -3   4        0.41        0.10      0.72 o 
  -3  -3   4        8.60        6.80      0.43 o 
  -2  -3   4        5.32        4.84      0.47 o 
  -1  -3   4      364.65      391.98      4.06 o 
   0  -3   4       20.80       15.69      0.84 o 
   1  -3   4      641.74      669.50      5.65 o 
   2  -3   4      265.06      260.04      3.20 o 
   3  -3   4        0.07        0.06      0.40 o 
   4  -3   4      124.50      122.02      1.89 o 
   5  -3   4       12.50       13.31      1.98 o 
   6  -3   4        2.12       -0.28      1.24 o 
  -6  -2   4       17.52       19.14      1.47 o 
  -5  -2   4        0.01       -0.14      0.86 o 
  -4  -2   4       45.30       46.13      1.49 o 
  -3  -2   4       22.41       19.59      0.81 o 
  -2  -2   4       26.00       36.90      0.62 o 
  -1  -2   4      748.84      762.62      3.07 o 
   0  -2   4        5.29        4.54      0.35 o 
   1  -2   4      978.46      957.95      6.30 o 
   2  -2   4      673.14      741.82      4.38 o 
   3  -2   4       67.56       68.55      0.98 o 
   4  -2   4        8.13        9.77      0.44 o 
   5  -2   4       13.44       14.67      0.86 o 
   6  -2   4        4.38        2.64      1.16 o 
  -6  -1   4        0.04       -0.07      0.95 o 
  -5  -1   4       27.36       36.91      1.57 o 
  -4  -1   4       17.29       18.70      1.05 o 
  -3  -1   4       18.75       17.11      0.58 o 
  -2  -1   4      678.32      693.07      2.94 o 
  -1  -1   4      194.43      225.66      1.26 o 
   0  -1   4       69.19       58.72      1.13 o 
   1  -1   4        1.12        0.57      0.21 o 
   2  -1   4       48.76       61.18      0.54 o 
   3  -1   4      288.24      331.51      1.30 o 
   4  -1   4      177.10      178.47      1.28 o 
   5  -1   4      119.82      120.45      1.79 o 
   6  -1   4        1.01        2.88      1.39 o 
  -6   0   4        0.08        0.23      1.04 o 
  -5   0   4       19.91       20.24      1.09 o 
  -4   0   4        7.42        4.59      0.28 o 
  -3   0   4       16.11       17.32      0.44 o 
  -2   0   4      110.39      128.39      0.98 o 
  -1   0   4       48.82       42.16      0.43 o 
   0   0   4       71.29       62.31      0.49 o 
   1   0   4      961.11      962.14      3.01 o 
   2   0   4     1635.66     1711.14      7.45 o 
   3   0   4        6.86        6.19      0.27 o 
   4   0   4       46.50       46.69      0.71 o 
   5   0   4        2.98        2.02      0.48 o 
   6   0   4       44.79       39.23      1.71 o 
  -6   1   4        0.04        0.26      0.84 o 
  -5   1   4       21.93       21.52      1.09 o 
  -4   1   4        5.01        6.23      0.51 o 
  -3   1   4        0.82        4.51      0.27 o 
  -2   1   4      895.09      906.21      2.85 o 
  -1   1   4       49.00       50.35      0.49 o 
   0   1   4      150.79      118.68      0.70 o 
   1   1   4      560.01      625.16      4.21 o 
   2   1   4       52.53       26.43      0.30 o 
   3   1   4     1363.19     1496.33      6.02 o 
   4   1   4       24.99       25.24      0.47 o 
   5   1   4       25.31       23.23      0.63 o 
   6   1   4        2.26        0.55      0.73 o 
  -6   2   4        3.88        3.49      0.85 o 
  -5   2   4       70.36       65.03      1.92 o 
  -4   2   4       33.95       37.10      1.27 o 
  -3   2   4       15.52       15.13      0.48 o 
  -2   2   4      194.89      183.64      1.18 o 
  -1   2   4       68.78       59.10      0.50 o 
   0   2   4      986.54      990.46      5.04 o 
   1   2   4       21.10       13.53      0.35 o 
   2   2   4       13.66       16.90      0.29 o 
   3   2   4       49.99       42.58      0.48 o 
   4   2   4        0.99        1.15      0.26 o 
   5   2   4        1.25        2.14      0.39 o 
   6   2   4       27.95       27.75      1.09 o 
  -5   3   4        0.38        0.70      0.84 o 
  -4   3   4       13.87        9.96      1.23 o 
  -3   3   4      105.84      112.20      1.50 o 
  -2   3   4       27.15       24.06      0.51 o 
  -1   3   4       54.82       55.84      0.61 o 
   0   3   4       12.13        9.19      0.26 o 
   1   3   4       22.13       32.73      0.50 o 
   2   3   4       53.17       77.66      0.63 o 
   3   3   4      282.36      301.46      2.00 o 
   4   3   4       44.68       48.18      0.89 o 
   5   3   4        1.83        1.23      0.45 o 
   6   3   4       28.89       23.48      1.06 o 
  -5   4   4        9.61        7.52      1.31 o 
  -4   4   4        8.76        7.41      1.17 o 
  -3   4   4        1.30        1.80      0.51 o 
  -2   4   4       20.86       17.40      0.41 o 
  -1   4   4        7.80        4.76      0.29 o 
   0   4   4      185.93      179.94      2.08 o 
   1   4   4       17.56       16.30      0.42 o 
   2   4   4       31.61       37.18      0.51 o 
   3   4   4      110.80      110.17      0.96 o 
   4   4   4       45.30       44.55      0.93 o 
   5   4   4       20.29       23.08      0.97 o 
   6   4   4        1.51        0.67      1.08 o 
  -5   5   4        3.90        3.91      1.55 o 
  -4   5   4       23.24       20.63      1.27 o 
  -3   5   4       85.73       86.81      1.17 o 
  -2   5   4        0.78        1.14      0.28 o 
  -1   5   4       53.39       55.15      0.74 o 
   0   5   4       63.67       60.43      0.75 o 
   1   5   4        2.09        1.20      0.29 o 
   2   5   4       72.63       74.07      1.14 o 
   3   5   4        0.07        0.68      0.27 o 
   4   5   4        0.82        0.92      0.45 o 
   5   5   4       27.15       25.49      0.96 o 
  -4   6   4        7.14        7.27      1.30 o 
  -3   6   4       19.79       17.42      0.73 o 
  -2   6   4       26.57       27.75      0.88 o 
  -1   6   4       12.26       12.41      0.61 o 
   0   6   4        0.04        0.49      0.32 o 
   1   6   4       14.17       14.56      0.52 o 
   2   6   4        1.00        1.54      0.51 o 
   3   6   4        0.91        0.52      0.39 o 
   4   6   4        6.17        4.26      0.67 o 
   5   6   4        6.84        6.34      1.13 o 
  -4   7   4        0.14        0.07      1.14 o 
  -3   7   4        5.93        4.49      0.85 o 
  -2   7   4        1.34        1.38      0.61 o 
  -1   7   4        1.25        1.59      0.54 o 
   0   7   4        2.04        2.06      0.41 o 
   1   7   4        2.08        2.77      0.63 o 
   2   7   4        2.55        1.90      0.65 o 
   3   7   4        1.61        1.68      0.75 o 
   4   7   4        0.00        0.30      0.81 o 
  -3   8   4        3.69        3.66      0.87 o 
  -2   8   4       17.91       18.47      1.00 o 
  -1   8   4        3.99        4.94      0.71 o 
   0   8   4        0.08       -0.04      0.49 o 
   1   8   4        3.85        6.40      0.85 o 
   2   8   4        0.78        0.41      0.70 o 
   3   8   4        1.29        1.77      0.73 o 
  -2   9   4        3.32        3.72      1.09 o 
  -1   9   4        9.39       12.15      0.95 o 
   0   9   4        0.31        0.12      0.65 o 
   1   9   4        1.26        1.42      0.84 o 
   2   9   4        1.02        2.12      0.94 o 
  -2  -8   5        0.95        1.14      1.12 o 
  -1  -8   5       14.62       16.83      1.67 o 
   0  -8   5       12.66       12.43      1.51 o 
   1  -8   5        2.64        1.19      1.20 o 
   2  -8   5        0.14       -0.05      1.18 o 
   3  -8   5        0.60        0.53      1.01 o 
  -3  -7   5        0.94        0.69      0.93 o 
  -2  -7   5        2.03        1.15      1.05 o 
  -1  -7   5       10.40       10.60      1.29 o 
   0  -7   5        1.21        2.39      1.05 o 
   1  -7   5       41.70       39.87      1.95 o 
   2  -7   5        7.06        6.84      1.28 o 
   3  -7   5        1.91        0.82      0.94 o 
   4  -7   5        0.36        1.14      0.98 o 
  -4  -6   5        0.05       -0.07      0.94 o 
  -3  -6   5        0.28        1.55      0.80 o 
  -2  -6   5        2.15        2.32      1.08 o 
  -1  -6   5        1.92        1.81      1.00 o 
   0  -6   5        2.42        1.82      0.33 o 
   1  -6   5        6.62        6.45      1.03 o 
   2  -6   5        0.01       -0.46      0.88 o 
   3  -6   5       11.51       10.26      0.97 o 
   4  -6   5        1.24        1.15      0.94 o 
   5  -6   5        3.04        4.67      1.45 o 
  -4  -5   5        0.02       -0.16      0.79 o 
  -3  -5   5        2.72        2.51      0.81 o 
  -2  -5   5       17.37       15.36      1.25 o 
  -1  -5   5       38.16       46.38      1.71 o 
   0  -5   5        5.69        5.03      0.93 o 
   1  -5   5       44.59       48.91      1.71 o 
   2  -5   5        0.39        0.69      0.71 o 
   3  -5   5        0.26        0.48      0.71 o 
   4  -5   5       24.40       18.69      1.50 o 
   5  -5   5       13.42       12.50      1.46 o 
  -5  -4   5        0.05        0.47      0.92 o 
  -4  -4   5        0.00        0.35      0.83 o 
  -3  -4   5        6.99        7.06      0.52 o 
  -2  -4   5        2.80        2.87      0.66 o 
  -1  -4   5       10.35       12.01      0.71 o 
   0  -4   5       33.61       41.16      0.87 o 
   1  -4   5      208.68      218.94      2.05 o 
   2  -4   5       34.83       39.92      1.15 o 
   3  -4   5       10.98       10.33      0.82 o 
   4  -4   5        4.94        5.35      0.52 o 
   5  -4   5        0.20       -0.11      1.03 o 
  -5  -3   5       15.00       14.30      1.48 o 
  -4  -3   5        1.20        2.22      0.83 o 
  -3  -3   5        9.87        9.06      0.51 o 
  -2  -3   5      162.74      165.45      1.67 o 
  -1  -3   5       33.78       45.46      1.17 o 
   0  -3   5       98.22       83.16      1.22 o 
   1  -3   5       70.68       77.43      1.13 o 
   2  -3   5       60.21       58.00      1.06 o 
   3  -3   5       76.14       81.95      1.39 o 
   4  -3   5       70.40       60.27      1.14 o 
   5  -3   5        0.16        0.22      0.90 o 
   6  -3   5        0.01       -0.52      1.18 o 
  -5  -2   5        8.10        9.16      1.05 o 
  -4  -2   5        0.55        0.86      0.71 o 
  -3  -2   5       47.19       51.12      1.62 o 
  -2  -2   5      105.43      105.87      1.16 o 
  -1  -2   5      137.32      131.81      1.27 o 
   0  -2   5      271.19      260.27      1.82 o 
   1  -2   5      185.33      225.86      1.93 o 
   2  -2   5       13.72       15.71      0.40 o 
   3  -2   5       21.96       19.70      0.45 o 
   4  -2   5        2.85        2.71      0.33 o 
   5  -2   5        1.20       -0.25      0.92 o 
   6  -2   5        0.52        0.18      1.07 o 
  -6  -1   5        3.87        2.86      1.16 o 
  -5  -1   5        0.09        0.72      0.88 o 
  -4  -1   5       10.12       10.94      0.91 o 
  -3  -1   5       28.74       36.18      0.91 o 
  -2  -1   5      129.42      145.08      1.21 o 
  -1  -1   5      177.60      185.89      1.21 o 
   0  -1   5        0.22        0.83      0.26 o 
   1  -1   5       68.72       86.07      0.76 o 
   2  -1   5      146.47      149.60      1.21 o 
   3  -1   5      370.20      394.24      2.51 o 
   4  -1   5        2.53        2.58      0.34 o 
   5  -1   5        1.39        0.93      0.50 o 
   6  -1   5        1.47        0.27      1.11 o 
  -6   0   5       18.35       19.57      1.41 o 
  -5   0   5       24.32       23.35      1.37 o 
  -4   0   5        0.54        0.70      0.31 o 
  -3   0   5       23.26       25.46      0.48 o 
  -2   0   5       46.22       32.24      0.60 o 
  -1   0   5       12.58        5.92      0.23 o 
   0   0   5      899.56      932.79      2.89 o 
   1   0   5        3.32        1.31      0.16 o 
   2   0   5      128.95      133.36      0.68 o 
   3   0   5      196.09      188.50      1.06 o 
   4   0   5        4.29        5.79      0.40 o 
   5   0   5        3.44        3.37      0.60 o 
   6   0   5        4.37        3.76      0.90 o 
  -6   1   5        8.40        8.69      1.18 o 
  -5   1   5       21.13       23.43      1.13 o 
  -4   1   5       45.45       42.14      0.96 o 
  -3   1   5      186.83      207.85      1.32 o 
  -2   1   5        0.09        0.09      0.22 o 
  -1   1   5      642.62      625.79      1.64 o 
   0   1   5      252.49      213.43      1.36 o 
   1   1   5      223.72      206.31      0.91 o 
   2   1   5       99.07       96.02      0.56 o 
   3   1   5       49.58       58.13      0.64 o 
   4   1   5        4.00        4.21      0.31 o 
   5   1   5        2.22        2.25      0.37 o 
   6   1   5       22.41       16.87      0.99 o 
  -6   2   5        1.40        0.10      0.86 o 
  -5   2   5        4.11        3.21      0.76 o 
  -4   2   5       45.58       49.59      0.82 o 
  -3   2   5       14.04       10.63      0.44 o 
  -2   2   5       31.57       38.93      0.53 o 
  -1   2   5      113.95      106.51      0.69 o 
   0   2   5        0.29        0.40      0.13 o 
   1   2   5      127.31      110.09      0.70 o 
   2   2   5        0.68        4.20      0.17 o 
   3   2   5      120.27      122.87      0.74 o 
   4   2   5        2.53        3.19      0.30 o 
   5   2   5       14.58       15.03      0.52 o 
   6   2   5        1.42        2.13      0.59 o 
  -5   3   5       18.28       15.24      1.47 o 
  -4   3   5       15.27       13.77      1.24 o 
  -3   3   5       24.34       23.65      0.86 o 
  -2   3   5       27.88       25.66      0.47 o 
  -1   3   5       19.92       17.05      0.33 o 
   0   3   5       71.21       66.22      0.84 o 
   1   3   5        2.88        1.67      0.17 o 
   2   3   5      127.86      128.29      1.76 o 
   3   3   5        6.00        8.24      0.32 o 
   4   3   5       27.48       30.27      0.71 o 
   5   3   5       34.42       35.16      0.90 o 
   6   3   5       12.15        7.54      1.16 o 
  -5   4   5        0.35        0.44      1.19 o 
  -4   4   5       83.25       79.88      2.46 o 
  -3   4   5       41.43       35.49      1.08 o 
  -2   4   5       63.84       72.55      0.73 o 
  -1   4   5       74.62       72.98      0.76 o 
   0   4   5        1.25        0.65      0.22 o 
   1   4   5      136.76      127.45      1.05 o 
   2   4   5       25.70       21.24      0.36 o 
   3   4   5        0.21        0.52      0.23 o 
   4   4   5        6.53        7.75      0.48 o 
   5   4   5        6.18        6.24      0.64 o 
   6   4   5        0.78       -0.09      1.07 o 
  -5   5   5        0.15        1.29      1.16 o 
  -4   5   5        0.00        0.27      0.56 o 
  -3   5   5       10.64       10.76      0.57 o 
  -2   5   5       31.73       27.31      0.57 o 
  -1   5   5      104.11      111.69      1.68 o 
   0   5   5       11.41       10.89      0.37 o 
   1   5   5       46.44       49.39      0.70 o 
   2   5   5        1.06        0.95      0.28 o 
   3   5   5        0.01        0.04      0.25 o 
   4   5   5        0.05        0.63      0.41 o 
   5   5   5       22.59       19.08      1.06 o 
  -4   6   5       15.36       10.52      1.43 o 
  -3   6   5        4.52        3.05      0.39 o 
  -2   6   5        0.34        0.48      0.37 o 
  -1   6   5        6.89        7.17      0.52 o 
   0   6   5       30.14       30.49      0.61 o 
   1   6   5        1.99        1.22      0.35 o 
   2   6   5        2.57        2.16      0.48 o 
   3   6   5        0.34        0.82      0.37 o 
   4   6   5       18.21       18.46      0.81 o 
   5   6   5        0.02       -0.06      0.72 o 
  -4   7   5        0.00        0.47      1.26 o 
  -3   7   5       33.71       30.55      1.36 o 
  -2   7   5        1.87        2.31      0.56 o 
  -1   7   5       17.18       16.75      0.86 o 
   0   7   5        2.37        2.40      0.43 o 
   1   7   5        1.22        1.30      0.55 o 
   2   7   5        2.81        3.26      0.60 o 
   3   7   5        7.55        6.82      0.86 o 
   4   7   5        1.98        2.34      0.65 o 
  -3   8   5        0.00        0.57      0.83 o 
  -2   8   5       18.20       19.51      1.12 o 
  -1   8   5        0.03        0.18      0.61 o 
   0   8   5       13.99       12.80      0.73 o 
   1   8   5        0.06        0.00      0.55 o 
   2   8   5        1.77        1.81      0.81 o 
   3   8   5        5.55        5.15      0.81 o 
  -1   9   5        0.02        0.36      0.72 o 
   0   9   5        0.36        0.65      0.68 o 
   1   9   5        5.57        5.43      0.79 o 
   2   9   5        1.25        1.75      0.86 o 
  -2  -8   6        1.38        0.41      1.17 o 
  -1  -8   6        0.18       -0.32      1.28 o 
   0  -8   6        0.84        1.46      0.99 o 
   1  -8   6        3.04        1.91      1.20 o 
   2  -8   6        0.66        0.59      1.10 o 
  -3  -7   6        0.28        1.30      0.94 o 
  -2  -7   6        0.25        2.29      1.56 o 
  -1  -7   6        3.54        2.47      1.10 o 
   0  -7   6        0.98        2.74      0.92 o 
   1  -7   6        0.07       -0.29      1.07 o 
   2  -7   6        0.55        0.11      1.00 o 
   3  -7   6        0.41        1.62      1.17 o 
   4  -7   6        2.26        4.66      1.04 o 
  -4  -6   6       10.53       11.62      1.39 o 
  -3  -6   6        4.40        3.14      0.93 o 
  -2  -6   6        4.61        3.91      1.02 o 
  -1  -6   6        1.41        1.31      0.95 o 
   0  -6   6        9.07        7.41      0.87 o 
   1  -6   6        0.22        0.65      0.94 o 
   2  -6   6        1.28        0.80      0.89 o 
   3  -6   6        1.40        1.35      1.04 o 
   4  -6   6        0.94        1.06      0.88 o 
  -4  -5   6        1.43        0.88      0.89 o 
  -3  -5   6       14.40       14.57      1.11 o 
  -2  -5   6        1.64        0.43      0.86 o 
  -1  -5   6       18.71       20.23      1.32 o 
   0  -5   6        0.07        0.12      0.38 o 
   1  -5   6       13.41       18.11      1.24 o 
   2  -5   6        0.25        0.63      0.30 o 
   3  -5   6        0.15       -0.18      0.30 o 
   4  -5   6        0.69        0.22      0.78 o 
   5  -5   6        0.46        1.03      1.24 o 
  -5  -4   6        1.81        1.69      0.98 o 
  -4  -4   6        0.59       -0.19      0.82 o 
  -3  -4   6        4.13        5.36      0.42 o 
  -2  -4   6        1.64        1.51      0.64 o 
  -1  -4   6       21.27       24.20      1.27 o 
   0  -4   6       10.93        7.52      0.43 o 
   1  -4   6        3.65        3.96      0.53 o 
   2  -4   6       14.95       15.58      0.54 o 
   3  -4   6        2.98        2.25      0.35 o 
   4  -4   6        0.43        0.44      0.53 o 
   5  -4   6        8.75       13.96      1.47 o 
  -5  -3   6        0.27        0.94      0.93 o 
  -4  -3   6        2.46        2.05      0.84 o 
  -3  -3   6       55.56       57.45      1.03 o 
  -2  -3   6       19.36       18.00      0.65 o 
  -1  -3   6      139.49      139.79      1.95 o 
   0  -3   6       70.42       64.65      1.00 o 
   1  -3   6        0.10        0.80      0.31 o 
   2  -3   6       19.30       16.39      0.59 o 
   3  -3   6        0.17       -0.23      0.31 o 
   4  -3   6        1.06        0.97      0.48 o 
   5  -3   6       12.97       15.33      1.38 o 
   6  -3   6        5.96        8.95      1.43 o 
  -5  -2   6        2.18        1.49      0.94 o 
  -4  -2   6       24.94       28.75      1.57 o 
  -3  -2   6       12.00       12.25      0.83 o 
  -2  -2   6      139.48      162.10      1.26 o 
  -1  -2   6      139.55      125.07      1.34 o 
   0  -2   6        6.73        7.72      0.43 o 
   1  -2   6       85.85       87.13      0.92 o 
   2  -2   6       23.13       29.85      0.56 o 
   3  -2   6        4.16        3.09      0.27 o 
   4  -2   6        8.66        9.48      0.60 o 
   5  -2   6        9.45        9.25      1.22 o 
   6  -2   6        4.93        3.71      1.23 o 
  -5  -1   6        2.96        2.35      0.87 o 
  -4  -1   6        2.71        3.34      0.78 o 
  -3  -1   6        9.14        7.14      0.53 o 
  -2  -1   6       26.62       23.95      0.77 o 
  -1  -1   6       16.16       10.19      0.36 o 
   0  -1   6       23.51       19.24      0.43 o 
   1  -1   6        1.12        6.42      0.28 o 
   2  -1   6       92.77       85.58      0.69 o 
   3  -1   6        0.17        0.15      0.21 o 
   4  -1   6        0.11        0.76      0.29 o 
   5  -1   6        5.20        7.16      0.61 o 
   6  -1   6        0.19        0.91      1.02 o 
  -5   0   6        0.01        0.09      0.69 o 
  -4   0   6       63.81       60.20      1.16 o 
  -3   0   6        6.58        4.72      0.33 o 
  -2   0   6      191.15      215.15      1.40 o 
  -1   0   6      496.81      477.52      2.52 o 
   0   0   6       33.58       33.57      0.45 o 
   1   0   6      883.02      826.82      2.90 o 
   2   0   6       22.31        8.89      0.28 o 
   3   0   6        0.27        1.13      0.20 o 
   4   0   6       47.94       45.89      0.75 o 
   5   0   6       16.35       13.43      0.66 o 
   6   0   6       15.01       18.11      0.98 o 
  -5   1   6        5.31        2.71      0.74 o 
  -4   1   6       12.54       14.54      0.50 o 
  -3   1   6       27.09       27.04      0.55 o 
  -2   1   6      324.93      306.61      1.44 o 
  -1   1   6      418.92      466.29      2.77 o 
   0   1   6      115.90       86.71      0.75 o 
   1   1   6      427.14      473.60      1.27 o 
   2   1   6        1.07        5.83      0.18 o 
   3   1   6        4.33        2.39      0.19 o 
   4   1   6        3.51        3.29      0.31 o 
   5   1   6        3.00        3.37      0.39 o 
   6   1   6        2.35        1.86      0.80 o 
  -5   2   6        5.98        5.59      0.80 o 
  -4   2   6       40.38       33.58      0.79 o 
  -3   2   6       19.51       20.75      0.55 o 
  -2   2   6       11.75        8.59      0.32 o 
  -1   2   6        7.40        6.68      0.27 o 
   0   2   6     1121.02     1229.13      8.42 o 
   1   2   6      115.00      116.31      0.91 o 
   2   2   6        1.56        0.55      0.23 o 
   3   2   6        4.46        4.62      0.24 o 
   4   2   6       55.74       51.47      0.69 o 
   5   2   6       46.24       41.95      0.79 o 
   6   2   6        5.93        5.95      0.73 o 
  -5   3   6        0.13       -0.39      1.11 o 
  -4   3   6        0.92        2.28      1.02 o 
  -3   3   6        8.41        7.43      0.47 o 
  -2   3   6       56.23       52.13      0.66 o 
  -1   3   6      282.28      325.47      1.43 o 
   0   3   6       66.56       57.31      0.48 o 
   1   3   6       83.49       85.83      1.36 o 
   2   3   6       18.11       11.63      0.34 o 
   3   3   6        9.35        9.15      0.29 o 
   4   3   6       11.86       10.70      0.47 o 
   5   3   6        1.31        0.73      0.50 o 
   6   3   6        0.02        0.57      1.02 o 
  -5   4   6       13.47       19.59      1.75 o 
  -4   4   6       11.84        8.85      1.22 o 
  -3   4   6       11.49       14.67      0.83 o 
  -2   4   6       91.43       88.52      0.95 o 
  -1   4   6       16.22       21.00      0.48 o 
   0   4   6     1013.11     1067.10      4.62 o 
   1   4   6       96.97       91.55      0.71 o 
   2   4   6       48.00       50.54      0.67 o 
   3   4   6       50.76       45.47      0.55 o 
   4   4   6       62.29       54.17      0.88 o 
   5   4   6       32.26       31.01      1.31 o 
   6   4   6        0.42        0.43      1.12 o 
  -5   5   6        0.03        0.05      1.19 o 
  -4   5   6        0.21        0.50      1.02 o 
  -3   5   6        2.36        1.16      0.45 o 
  -2   5   6       20.68       23.69      0.58 o 
  -1   5   6        9.05        8.86      0.42 o 
   0   5   6        6.22        5.77      0.31 o 
   1   5   6       64.89       66.57      0.73 o 
   2   5   6       28.85       29.85      0.60 o 
   3   5   6       10.68        9.56      0.38 o 
   4   5   6        0.40        0.48      0.41 o 
   5   5   6        0.53       -0.17      0.67 o 
  -4   6   6        2.10        1.74      1.21 o 
  -3   6   6        0.00        0.40      0.39 o 
  -2   6   6       63.48       59.11      1.00 o 
  -1   6   6       63.00       64.12      0.97 o 
   0   6   6       47.06       46.05      1.04 o 
   1   6   6        1.22        1.23      0.33 o 
   2   6   6        1.84        1.61      0.41 o 
   3   6   6       32.03       30.37      0.80 o 
   4   6   6       42.13       32.72      1.29 o 
   5   6   6        2.13        1.82      0.97 o 
  -4   7   6        1.11        1.28      1.46 o 
  -3   7   6        9.09        6.44      0.89 o 
  -2   7   6        0.00        0.30      0.59 o 
  -1   7   6       17.37       18.86      0.81 o 
   0   7   6        6.48        6.77      0.52 o 
   1   7   6       28.37       28.89      0.82 o 
   2   7   6       11.07       10.91      0.73 o 
   3   7   6        3.43        4.06      0.66 o 
   4   7   6        1.12        0.94      0.61 o 
  -3   8   6        4.38        5.68      1.13 o 
  -2   8   6       28.57       20.59      1.05 o 
  -1   8   6        4.22        4.40      0.64 o 
   0   8   6        0.06        0.22      0.53 o 
   1   8   6        7.90        8.20      0.72 o 
   2   8   6       44.74       48.90      1.65 o 
   3   8   6        1.16        0.44      0.66 o 
  -1   9   6        0.05        0.01      0.59 o 
   0   9   6        0.14        0.36      0.69 o 
   1   9   6        1.49        1.24      0.87 o 
   2   9   6        0.12        0.61      0.91 o 
  -1  -8   7        0.15       -1.02      1.05 o 
   0  -8   7        0.68        0.61      1.09 o 
   1  -8   7        1.05        2.20      1.24 o 
   2  -8   7        0.11       -0.86      1.37 o 
  -2  -7   7        0.54        0.71      1.09 o 
  -1  -7   7        3.82        3.72      1.10 o 
   0  -7   7        0.70        1.14      0.98 o 
   1  -7   7        0.40        0.16      1.05 o 
   2  -7   7        5.34        5.07      1.18 o 
   3  -7   7        0.25        0.19      1.05 o 
  -3  -6   7        5.00        5.04      0.98 o 
  -2  -6   7       13.87       11.89      1.43 o 
  -1  -6   7        2.73        1.84      0.92 o 
   0  -6   7        2.44        1.74      0.76 o 
   1  -6   7        3.12        3.39      0.98 o 
   2  -6   7        0.10       -0.09      0.41 o 
   3  -6   7        1.36        0.23      0.97 o 
   4  -6   7        4.85        7.00      1.18 o 
  -4  -5   7        0.00        0.34      0.87 o 
  -3  -5   7       12.39       11.33      1.26 o 
  -2  -5   7        1.31        0.98      0.71 o 
  -1  -5   7        1.63        1.14      0.76 o 
   0  -5   7        3.33        3.41      0.46 o 
   1  -5   7        0.48        0.59      0.80 o 
   2  -5   7       10.30        8.98      0.54 o 
   3  -5   7        0.18        0.19      0.34 o 
   4  -5   7        0.02        0.40      0.76 o 
   5  -5   7       24.92       25.90      1.92 o 
  -4  -4   7        8.86       10.28      1.10 o 
  -3  -4   7       16.51       17.74      0.62 o 
  -2  -4   7      118.70      122.93      2.10 o 
  -1  -4   7       44.95       43.05      1.65 o 
   0  -4   7        4.63        4.62      0.46 o 
   1  -4   7       60.77       59.74      2.59 o 
   2  -4   7        0.12        0.02      0.76 o 
   3  -4   7       21.39       22.16      0.95 o 
   4  -4   7        4.42        6.00      0.67 o 
   5  -4   7        3.49        3.43      1.18 o 
  -5  -3   7       12.94       13.91      1.21 o 
  -4  -3   7       16.44       17.87      1.19 o 
  -3  -3   7       15.88       15.65      0.69 o 
  -2  -3   7      184.52      176.92      1.76 o 
  -1  -3   7      150.68      165.13      1.90 o 
   0  -3   7       35.25       31.95      0.71 o 
   1  -3   7       62.57       65.01      0.87 o 
   2  -3   7        3.53        2.60      0.42 o 
   3  -3   7        9.30        8.43      0.51 o 
   4  -3   7        9.11       10.35      0.71 o 
   5  -3   7       10.32        8.45      1.21 o 
   6  -3   7        1.99        2.54      1.31 o 
  -5  -2   7       14.69       13.40      1.91 o 
  -4  -2   7        0.33        0.62      0.70 o 
  -3  -2   7       17.78       16.98      0.95 o 
  -2  -2   7       12.44       13.67      0.57 o 
  -1  -2   7        0.04        0.09      0.32 o 
   0  -2   7      107.29      119.02      1.07 o 
   1  -2   7      272.72      255.21      1.62 o 
   2  -2   7       47.38       61.53      0.95 o 
   3  -2   7        0.61        0.35      0.26 o 
   4  -2   7       17.48       14.01      0.44 o 
   5  -2   7       13.73       13.19      2.46 o 
   6  -2   7       39.59       47.54      2.31 o 
  -5  -1   7        1.73        0.78      0.87 o 
  -4  -1   7        0.23        0.44      0.81 o 
  -3  -1   7       13.33        8.22      0.73 o 
  -2  -1   7      302.54      301.08      1.58 o 
  -1  -1   7      509.51      571.70      2.19 o 
   0  -1   7      155.20      129.36      1.22 o 
   1  -1   7       82.88       80.94      1.00 o 
   2  -1   7       78.71       58.12      0.60 o 
   3  -1   7       53.73       50.02      0.63 o 
   4  -1   7       32.60       32.97      0.71 o 
   5  -1   7        0.02       -0.08      0.66 o 
   6  -1   7        0.00        0.60      1.01 o 
  -5   0   7       35.24       28.34      1.51 o 
  -4   0   7        2.43        3.97      0.49 o 
  -3   0   7      117.88      120.00      1.19 o 
  -2   0   7      191.06      186.47      1.18 o 
  -1   0   7      435.35      434.20      2.56 o 
   0   0   7     3650.67     3868.98     20.10 o 
   1   0   7       93.13      134.80      0.74 o 
   2   0   7      142.20      155.30      0.80 o 
   3   0   7       73.81       69.27      0.65 o 
   4   0   7        5.03        2.95      0.33 o 
   5   0   7       90.30       93.50      1.37 o 
   6   0   7       16.91       16.19      0.96 o 
  -5   1   7        0.41       -0.06      0.73 o 
  -4   1   7       74.96       64.97      2.22 o 
  -3   1   7      110.20      121.46      1.10 o 
  -2   1   7        1.36        1.77      0.26 o 
  -1   1   7       19.90       10.84      0.31 o 
   0   1   7       11.74        9.82      0.33 o 
   1   1   7      600.42      665.58      2.67 o 
   2   1   7        8.16       10.96      0.22 o 
   3   1   7        1.16        0.43      0.14 o 
   4   1   7        1.23        0.72      0.28 o 
   5   1   7        0.02       -0.01      0.40 o 
   6   1   7        6.15        5.83      0.93 o 
  -5   2   7        5.77        4.48      0.81 o 
  -4   2   7        5.58        5.78      0.64 o 
  -3   2   7        0.05       -0.04      0.31 o 
  -2   2   7        4.88        4.77      0.29 o 
  -1   2   7        5.53        6.61      0.28 o 
   0   2   7     2772.64     3024.30     15.11 o 
   1   2   7       19.48       15.70      0.18 o 
   2   2   7       22.04       21.21      0.41 o 
   3   2   7       73.48       61.16      0.80 o 
   4   2   7       36.75       32.08      0.58 o 
   5   2   7       89.53       87.72      1.09 o 
   6   2   7        0.80        0.74      0.82 o 
  -5   3   7        6.89        7.31      1.09 o 
  -4   3   7        8.31        6.85      1.03 o 
  -3   3   7      117.14      125.49      1.29 o 
  -2   3   7       28.92       29.88      0.50 o 
  -1   3   7      432.52      440.47      2.77 o 
   0   3   7       84.20       73.05      0.58 o 
   1   3   7     1041.34     1108.93      6.01 o 
   2   3   7      265.62      251.99      1.14 o 
   3   3   7       11.27       13.37      0.67 o 
   4   3   7       17.61       18.09      0.64 o 
   5   3   7        3.49        2.23      0.48 o 
   6   3   7        5.22        3.01      1.01 o 
  -5   4   7        0.04        0.80      1.96 o 
  -4   4   7       15.16       14.07      1.35 o 
  -3   4   7       20.11       16.16      0.86 o 
  -2   4   7       53.84       54.61      0.87 o 
  -1   4   7      457.73      460.13      3.07 o 
   0   4   7        3.30        4.49      0.28 o 
   1   4   7      184.91      183.98      0.94 o 
   2   4   7       99.95       99.87      0.86 o 
   3   4   7        3.59        2.28      0.31 o 
   4   4   7       80.19       76.59      1.14 o 
   5   4   7        7.62        5.52      0.84 o 
   6   4   7        1.65        1.44      1.12 o 
  -4   5   7        9.53        9.40      1.30 o 
  -3   5   7        0.55        0.84      0.49 o 
  -2   5   7       65.33       61.04      1.16 o 
  -1   5   7       29.79       29.90      0.71 o 
   0   5   7        0.55        0.43      0.25 o 
   1   5   7       44.34       47.50      0.60 o 
   2   5   7       22.66       21.01      0.36 o 
   3   5   7        7.54        6.06      0.29 o 
   4   5   7       16.46       15.19      0.91 o 
   5   5   7        3.04        1.24      0.70 o 
  -4   6   7       13.03       13.17      1.43 o 
  -3   6   7        0.01       -0.20      0.44 o 
  -2   6   7        0.57        0.43      0.45 o 
  -1   6   7       30.68       30.99      0.75 o 
   0   6   7        0.30        0.33      0.31 o 
   1   6   7      205.33      215.89      1.48 o 
   2   6   7      129.27      135.48      1.22 o 
   3   6   7        0.09       -0.08      0.49 o 
   4   6   7       11.23       11.82      0.75 o 
   5   6   7        3.51        3.37      0.83 o 
  -3   7   7        1.55        2.76      0.77 o 
  -2   7   7       62.20       61.26      1.13 o 
  -1   7   7       20.72       24.58      0.97 o 
   0   7   7        8.50        9.13      0.55 o 
   1   7   7        2.72        3.78      0.42 o 
   2   7   7       21.33       22.16      0.78 o 
   3   7   7       74.13       71.65      1.53 o 
   4   7   7        0.54        1.32      0.79 o 
  -2   8   7        5.84        6.73      0.78 o 
  -1   8   7        3.88        3.80      0.73 o 
   0   8   7       92.78      102.11      2.02 o 
   1   8   7        5.14        3.75      0.62 o 
   2   8   7       16.33       15.86      0.99 o 
   3   8   7        0.60        1.21      0.65 o 
  -1   9   7        2.28        2.00      0.70 o 
   0   9   7        0.48        0.35      0.68 o 
   1   9   7        7.20        6.96      0.95 o 
   2   9   7        0.57        0.25      0.97 o 
   0  -8   8        0.01       -0.75      1.33 o 
   1  -8   8        0.79       -0.98      1.30 o 
  -2  -7   8        1.23       -0.15      1.00 o 
  -1  -7   8        3.30        3.58      1.11 o 
   0  -7   8        0.84        0.23      1.00 o 
   1  -7   8        1.19        0.86      1.07 o 
   2  -7   8        0.18        0.65      0.98 o 
   3  -7   8        1.57        0.76      1.01 o 
  -3  -6   8        2.01        1.29      0.96 o 
  -2  -6   8        2.46        2.49      0.90 o 
  -1  -6   8        0.42        0.65      0.99 o 
   0  -6   8        3.87        2.42      0.79 o 
   1  -6   8        2.32        3.36      1.11 o 
   2  -6   8        1.76        1.35      1.02 o 
   3  -6   8        0.38        0.25      1.06 o 
   4  -6   8        1.87        1.45      0.89 o 
  -4  -5   8        0.05        0.74      0.98 o 
  -3  -5   8       29.09       24.35      1.38 o 
  -2  -5   8       27.72       27.38      1.35 o 
  -1  -5   8       19.24       20.91      1.45 o 
   0  -5   8        9.40        9.83      1.08 o 
   1  -5   8        3.83        3.43      0.92 o 
   2  -5   8       17.46       15.44      0.71 o 
   3  -5   8        2.63        0.75      0.45 o 
   4  -5   8        1.76        1.50      0.79 o 
   5  -5   8        2.52        4.22      1.21 o 
  -4  -4   8        3.31        5.26      0.97 o 
  -3  -4   8        6.88        7.48      0.52 o 
  -2  -4   8       43.12       41.92      1.41 o 
  -1  -4   8       32.00       34.37      3.52 o 
   0  -4   8       91.34       93.52      1.52 o 
   1  -4   8        0.07       -0.44      0.50 o 
   2  -4   8       27.19       26.05      1.50 o 
   3  -4   8       17.68       18.87      0.80 o 
   4  -4   8        4.90        3.99      0.81 o 
   5  -4   8        1.16        1.38      0.99 o 
  -4  -3   8       65.51       59.54      1.94 o 
  -3  -3   8        6.54        2.85      0.44 o 
  -2  -3   8       27.45       29.38      0.75 o 
  -1  -3   8        1.92        2.05      0.92 o 
   0  -3   8        2.39        1.97      0.39 o 
   1  -3   8       56.41       60.26      0.97 o 
   2  -3   8       38.09       30.23      0.78 o 
   3  -3   8        1.34        1.51      0.47 o 
   4  -3   8        0.33        0.28      0.37 o 
   5  -3   8        0.05        0.03      0.97 o 
   6  -3   8        0.14        0.28      1.18 o 
  -5  -2   8       21.01       15.64      1.30 o 
  -4  -2   8        0.65        0.19      0.82 o 
  -3  -2   8        0.46       -0.14      0.42 o 
  -2  -2   8      138.95      127.24      1.24 o 
  -1  -2   8      227.03      236.14      1.59 o 
   0  -2   8      379.28      409.43      2.35 o 
   1  -2   8        2.16        2.64      0.30 o 
   2  -2   8        0.04        0.33      0.34 o 
   3  -2   8       70.99       70.29      0.95 o 
   4  -2   8        0.35       -0.26      0.33 o 
   5  -2   8       18.90       17.03      1.65 o 
   6  -2   8        4.84        4.43      1.23 o 
  -5  -1   8        1.12        2.31      0.75 o 
  -4  -1   8      277.82      269.01      3.72 o 
  -3  -1   8       94.50      106.75      1.88 o 
  -2  -1   8        3.22        3.04      0.35 o 
  -1  -1   8      424.66      421.43      2.24 o 
   0  -1   8      210.48      189.40      1.23 o 
   1  -1   8      990.94     1074.36      4.04 o 
   2  -1   8       32.38       33.57      0.47 o 
   3  -1   8        4.82        5.41      0.29 o 
   4  -1   8        7.05        7.81      0.42 o 
   5  -1   8        0.60        1.21      0.88 o 
   6  -1   8        3.24        4.13      1.08 o 
  -5   0   8        0.02        1.48      0.90 o 
  -4   0   8       29.92       37.99      1.57 o 
  -3   0   8      248.08      231.36      1.86 o 
  -2   0   8       96.44       99.13      1.01 o 
  -1   0   8        0.06        1.45      0.26 o 
   0   0   8       37.38       46.76      0.59 o 
   1   0   8       31.40       21.00      0.35 o 
   2   0   8      204.74      226.49      1.16 o 
   3   0   8        4.17        6.65      0.29 o 
   4   0   8       25.11       23.93      0.51 o 
   5   0   8       18.21       16.74      0.96 o 
   6   0   8        0.22        0.32      0.67 o 
  -5   1   8       28.82       30.24      1.56 o 
  -4   1   8       42.28       30.98      1.07 o 
  -3   1   8       27.81       27.10      0.69 o 
  -2   1   8       61.54       55.23      0.73 o 
  -1   1   8      238.39      264.17      1.48 o 
   0   1   8       45.01       45.64      0.55 o 
   1   1   8      461.78      494.51      1.51 o 
   2   1   8       99.91      102.92      0.75 o 
   3   1   8        0.62        0.81      0.18 o 
   4   1   8        1.97        1.77      0.27 o 
   5   1   8        2.72        1.72      0.45 o 
   6   1   8        4.55        6.12      0.91 o 
  -5   2   8        1.78        2.12      0.85 o 
  -4   2   8       24.62       20.27      0.86 o 
  -3   2   8      150.91      139.21      1.14 o 
  -2   2   8      380.47      388.72      2.16 o 
  -1   2   8      174.14      156.68      0.96 o 
   0   2   8      410.22      448.90      2.78 o 
   1   2   8      450.09      424.78      1.86 o 
   2   2   8      105.62      108.19      0.92 o 
   3   2   8       39.36       40.40      0.66 o 
   4   2   8       62.79       67.28      0.94 o 
   5   2   8        0.05       -0.15      0.37 o 
   6   2   8        0.33        0.17      0.83 o 
  -5   3   8       21.09       25.07      1.58 o 
  -4   3   8       13.01       14.64      1.39 o 
  -3   3   8       94.87       95.88      1.30 o 
  -2   3   8      470.97      449.99      3.14 o 
  -1   3   8       41.85       34.66      0.48 o 
   0   3   8       83.96       65.16      0.51 o 
   1   3   8       78.43       72.51      1.02 o 
   2   3   8       82.61       73.88      0.82 o 
   3   3   8       29.01       25.54      0.80 o 
   4   3   8        0.92        1.45      0.27 o 
   5   3   8        9.67        9.77      0.96 o 
   6   3   8        0.04       -0.30      1.10 o 
  -5   4   8        0.29       -0.57      1.35 o 
  -4   4   8        2.79        1.25      1.03 o 
  -3   4   8        9.11       11.86      0.72 o 
  -2   4   8        4.33        3.96      0.48 o 
  -1   4   8       76.21       73.16      0.72 o 
   0   4   8        0.43        1.74      0.22 o 
   1   4   8      420.97      447.77      2.85 o 
   2   4   8        2.48        3.16      0.28 o 
   3   4   8        8.31        8.23      0.39 o 
   4   4   8        0.22        0.39      0.73 o 
   5   4   8        1.55        2.29      0.80 o 
  -4   5   8        6.05        6.05      1.33 o 
  -3   5   8       46.54       43.20      1.10 o 
  -2   5   8      211.11      212.31      2.23 o 
  -1   5   8       45.67       43.88      0.79 o 
   0   5   8       12.43       11.61      0.41 o 
   1   5   8       13.40       14.35      0.40 o 
   2   5   8      289.37      284.60      3.15 o 
   3   5   8       50.57       50.50      0.91 o 
   4   5   8        0.09       -0.08      0.44 o 
   5   5   8        0.01        0.12      0.73 o 
  -4   6   8        4.61        4.05      1.23 o 
  -3   6   8        2.46        3.49      0.59 o 
  -2   6   8       53.54       55.99      1.20 o 
  -1   6   8      219.32      232.22      2.38 o 
   0   6   8      313.71      326.75      2.76 o 
   1   6   8       22.60       23.01      0.54 o 
   2   6   8        0.05        0.23      0.21 o 
   3   6   8       30.09       32.20      0.95 o 
   4   6   8        7.21        6.19      0.80 o 
   5   6   8       17.64       21.89      1.26 o 
  -3   7   8        0.74        0.83      0.83 o 
  -2   7   8        3.99        3.24      0.52 o 
  -1   7   8        6.10        8.86      0.66 o 
   0   7   8        4.57        5.26      0.56 o 
   1   7   8      108.01      113.87      1.24 o 
   2   7   8       32.21       28.49      1.09 o 
   3   7   8       15.63       12.47      0.78 o 
   4   7   8        0.00       -0.07      0.81 o 
  -2   8   8        0.25        0.43      0.69 o 
  -1   8   8        3.44        2.76      0.63 o 
   0   8   8       78.98       75.63      1.66 o 
   1   8   8        1.45        1.22      0.68 o 
   2   8   8        0.29        0.18      0.68 o 
   3   8   8        9.90        9.49      0.97 o 
   0   9   8        0.09       -0.68      0.68 o 
   1   9   8       58.36       56.71      1.67 o 
  -1  -7   9        0.21       -0.02      1.13 o 
   0  -7   9        0.26        0.86      1.17 o 
   1  -7   9        3.57        3.04      1.11 o 
   2  -7   9        0.20       -0.21      1.06 o 
   3  -7   9        4.82        4.21      1.18 o 
  -3  -6   9        0.09       -0.51      0.96 o 
  -2  -6   9       22.39       21.02      1.36 o 
  -1  -6   9        5.44        3.54      1.15 o 
   0  -6   9        7.12        8.64      1.23 o 
   1  -6   9        0.94        2.06      0.91 o 
   2  -6   9        0.63        0.28      1.06 o 
   3  -6   9        8.74        8.45      1.30 o 
   4  -6   9       12.06       10.65      1.21 o 
  -3  -5   9        4.36        2.27      0.90 o 
  -2  -5   9        0.37        0.66      0.76 o 
  -1  -5   9       26.26       25.40      1.70 o 
   0  -5   9        3.33        3.60      1.08 o 
   1  -5   9       25.90       26.97      0.89 o 
   2  -5   9        1.78        2.26      0.53 o 
   3  -5   9        2.81        3.30      0.60 o 
   4  -5   9        1.39        1.52      0.85 o 
  -4  -4   9        7.08        9.14      1.12 o 
  -3  -4   9       31.91       26.10      1.30 o 
  -2  -4   9       37.01       30.88      1.27 o 
  -1  -4   9        6.73        6.50      1.37 o 
   0  -4   9        1.95        1.21      0.85 o 
   1  -4   9        9.84        9.04      0.61 o 
   2  -4   9       92.59       95.01      1.82 o 
   3  -4   9        9.97        9.67      0.87 o 
   4  -4   9       12.01        9.44      0.96 o 
   5  -4   9        1.71        2.10      1.16 o 
  -4  -3   9       51.24       45.12      1.72 o 
  -3  -3   9        0.05        0.18      0.41 o 
  -2  -3   9       10.56        8.88      0.53 o 
  -1  -3   9       44.63       40.87      1.37 o 
   0  -3   9        7.78        7.43      0.62 o 
   1  -3   9       27.57       30.55      0.70 o 
   2  -3   9       10.24        8.58      0.53 o 
   3  -3   9       15.26       13.94      0.77 o 
   4  -3   9        1.73        1.76      0.48 o 
   5  -3   9        1.07        2.17      1.01 o 
  -4  -2   9       44.44       51.73      1.71 o 
  -3  -2   9      200.30      192.88      2.60 o 
  -2  -2   9        5.13        6.31      0.44 o 
  -1  -2   9       23.72       21.54      0.56 o 
   0  -2   9       26.31       26.05      0.71 o 
   1  -2   9       11.34        7.45      0.36 o 
   2  -2   9      354.72      370.98      3.70 o 
   3  -2   9       13.86       11.07      0.44 o 
   4  -2   9       23.29       22.21      0.73 o 
   5  -2   9       11.37       10.28      1.42 o 
   6  -2   9        0.24       -0.68      1.15 o 
  -5  -1   9        0.57        0.54      0.83 o 
  -4  -1   9        1.09        0.56      0.70 o 
  -3  -1   9       36.79       40.04      1.42 o 
  -2  -1   9      136.40      125.88      1.41 o 
  -1  -1   9       25.50       20.89      0.56 o 
   0  -1   9       21.78       16.18      0.46 o 
   1  -1   9       99.25       98.13      0.89 o 
   2  -1   9        1.06        1.95      0.24 o 
   3  -1   9       72.46       73.10      0.90 o 
   4  -1   9       81.69       84.70      1.06 o 
   5  -1   9        0.73        0.55      0.84 o 
   6  -1   9        0.03        0.44      0.97 o 
  -5   0   9        0.07        1.11      0.91 o 
  -4   0   9       13.16        8.09      1.01 o 
  -3   0   9       51.95       46.24      1.38 o 
  -2   0   9        1.19        1.65      0.41 o 
  -1   0   9       14.11       13.93      0.41 o 
   0   0   9        4.60        8.49      0.35 o 
   1   0   9       24.71       23.57      0.37 o 
   2   0   9        0.49        0.69      0.17 o 
   3   0   9        0.78        1.08      0.24 o 
   4   0   9       26.93       27.45      0.58 o 
   5   0   9       27.53       25.56      1.01 o 
   6   0   9        5.12        4.85      0.76 o 
  -5   1   9        3.99        2.53      1.01 o 
  -4   1   9       14.00       15.62      1.18 o 
  -3   1   9      257.04      243.94      2.17 o 
  -2   1   9      150.07      145.06      1.44 o 
  -1   1   9       76.26       74.39      0.57 o 
   0   1   9       31.38       21.27      0.32 o 
   1   1   9      304.80      314.28      1.77 o 
   2   1   9       56.87       48.80      0.50 o 
   3   1   9        1.25        1.10      0.20 o 
   4   1   9       63.21       65.83      0.95 o 
   5   1   9        0.80        2.06      0.58 o 
   6   1   9        1.14        0.88      0.86 o 
  -5   2   9        3.18        1.78      0.97 o 
  -4   2   9        0.09        0.88      0.65 o 
  -3   2   9       16.53       17.90      0.52 o 
  -2   2   9      516.27      517.34      3.51 o 
  -1   2   9      106.21       98.11      0.78 o 
   0   2   9       52.11       42.14      0.60 o 
   1   2   9        0.32        0.40      0.15 o 
   2   2   9       83.11       89.66      0.81 o 
   3   2   9      264.05      254.06      2.51 o 
   4   2   9        0.42        0.39      0.15 o 
   5   2   9       30.80       33.34      0.92 o 
   6   2   9        1.84        2.06      0.86 o 
  -5   3   9        5.51       10.24      2.02 o 
  -4   3   9       28.88       26.32      1.38 o 
  -3   3   9      140.47      127.85      2.57 o 
  -2   3   9       22.02       20.65      0.65 o 
  -1   3   9       61.25       60.91      0.70 o 
   0   3   9       62.21       55.35      0.59 o 
   1   3   9        8.82        5.58      0.25 o 
   2   3   9       96.58       96.81      1.16 o 
   3   3   9       24.32       27.84      0.75 o 
   4   3   9        1.97        1.81      0.53 o 
   5   3   9       18.45       15.52      1.12 o 
   6   3   9        6.84       10.19      1.28 o 
  -4   4   9        1.81        2.08      1.03 o 
  -3   4   9       14.88       13.19      1.16 o 
  -2   4   9      447.91      448.64      4.86 o 
  -1   4   9      207.52      222.29      1.87 o 
   0   4   9       86.22       77.90      0.67 o 
   1   4   9        1.42        1.65      0.17 o 
   2   4   9       46.24       39.97      0.73 o 
   3   4   9      138.66      129.47      2.18 o 
   4   4   9        0.01        0.40      0.73 o 
   5   4   9       15.50       18.63      1.21 o 
  -4   5   9       76.48       70.31      2.59 o 
  -3   5   9        1.91        1.13      0.56 o 
  -2   5   9        0.50       -0.23      0.51 o 
  -1   5   9      192.34      194.05      1.91 o 
   0   5   9       85.61       85.02      0.84 o 
   1   5   9      217.46      209.41      1.26 o 
   2   5   9        9.21       10.61      0.46 o 
   3   5   9        0.01       -0.06      0.36 o 
   4   5   9        0.57        0.47      0.64 o 
   5   5   9        6.05        5.42      0.82 o 
  -3   6   9       87.65       90.04      2.05 o 
  -2   6   9       14.47       11.73      0.70 o 
  -1   6   9        9.97       11.28      0.56 o 
   0   6   9        1.63        2.59      0.40 o 
   1   6   9        8.66        8.35      0.40 o 
   2   6   9       94.94       93.94      1.41 o 
   3   6   9        4.05        2.60      0.50 o 
   4   6   9        4.76        6.36      0.83 o 
  -3   7   9        0.04        0.20      0.85 o 
  -2   7   9        2.65        2.95      0.60 o 
  -1   7   9       82.51       82.07      1.26 o 
   0   7   9        3.56        3.22      0.50 o 
   1   7   9       39.74       35.42      0.92 o 
   2   7   9        2.09        2.00      0.60 o 
   3   7   9        0.07       -0.27      0.71 o 
   4   7   9        0.39        0.85      0.83 o 
  -2   8   9        0.15       -0.73      0.73 o 
  -1   8   9        1.57        1.24      0.60 o 
   0   8   9       86.91       88.86      1.59 o 
   1   8   9        0.41        0.11      0.65 o 
   2   8   9        8.84        8.85      0.81 o 
   3   8   9        1.53        0.85      1.13 o 
  -1  -7  10        0.64        1.49      1.26 o 
   0  -7  10        1.37        1.86      1.22 o 
   1  -7  10        3.07        4.39      1.30 o 
   2  -7  10        0.88        1.57      1.22 o 
  -2  -6  10        1.05       -0.02      0.86 o 
  -1  -6  10        9.58       10.94      1.48 o 
   0  -6  10        0.30       -0.11      1.02 o 
   1  -6  10       19.28       22.32      1.61 o 
   2  -6  10       27.28       29.42      1.82 o 
   3  -6  10        0.00       -2.10      2.17 o 
  -3  -5  10        0.88        1.08      1.30 o 
  -2  -5  10       34.17       32.44      1.76 o 
  -1  -5  10        9.27       10.72      1.33 o 
   0  -5  10       12.31       11.27      1.33 o 
   1  -5  10        2.57        2.66      0.58 o 
   2  -5  10        1.47        1.05      0.97 o 
   3  -5  10       64.95       59.73      2.20 o 
   4  -5  10        0.86        1.15      0.85 o 
  -3  -4  10        3.63        2.32      0.75 o 
  -2  -4  10        7.36        7.13      0.66 o 
  -1  -4  10        0.00        0.20      0.95 o 
   0  -4  10      122.46      123.69      2.13 o 
   1  -4  10        4.87        3.82      0.50 o 
   2  -4  10       31.95       32.90      1.35 o 
   3  -4  10        0.01        0.53      0.62 o 
   4  -4  10        0.46        0.17      0.74 o 
   5  -4  10       22.60       24.39      1.74 o 
  -4  -3  10        3.49        2.52      1.26 o 
  -3  -3  10        1.02        1.69      0.46 o 
  -2  -3  10       28.69       29.20      0.82 o 
  -1  -3  10       33.03       33.16      0.95 o 
   0  -3  10       25.56       26.49      0.94 o 
   1  -3  10        4.68        4.98      0.50 o 
   2  -3  10        0.11        0.69      0.52 o 
   3  -3  10      132.64      132.49      1.89 o 
   4  -3  10       38.81       38.66      1.17 o 
   5  -3  10        0.32       -0.61      1.05 o 
  -4  -2  10        9.72       10.52      1.19 o 
  -3  -2  10        3.64        5.44      0.50 o 
  -2  -2  10       80.45       83.79      1.31 o 
  -1  -2  10       11.63       12.57      0.50 o 
   0  -2  10      671.80      679.94      3.17 o 
   1  -2  10       89.69       88.45      0.94 o 
   2  -2  10       23.00       23.88      0.67 o 
   3  -2  10       74.57       70.74      1.07 o 
   4  -2  10        1.96        1.58      0.61 o 
   5  -2  10       98.85       97.82      4.83 o 
  -4  -1  10       19.47       17.14      0.97 o 
  -3  -1  10        8.46        6.48      0.62 o 
  -2  -1  10        8.47        7.87      0.42 o 
  -1  -1  10       67.87       70.63      0.96 o 
   0  -1  10        2.24        1.78      0.31 o 
   1  -1  10       87.35       82.35      0.82 o 
   2  -1  10      100.09      111.50      0.98 o 
   3  -1  10        0.33        0.06      0.29 o 
   4  -1  10        0.09        0.58      0.43 o 
   5  -1  10        0.12        0.05      0.91 o 
   6  -1  10        0.35        0.73      0.88 o 
  -5   0  10        0.32       -0.05      0.99 o 
  -4   0  10        6.32        7.49      1.05 o 
  -3   0  10       10.30       12.03      0.95 o 
  -2   0  10      412.65      418.38      2.24 o 
  -1   0  10      191.41      187.12      1.31 o 
   0   0  10      180.89      174.50      1.25 o 
   1   0  10        4.64        4.45      0.25 o 
   2   0  10        4.60        3.89      0.23 o 
   3   0  10      351.62      334.76      1.79 o 
   4   0  10       20.17       21.66      0.65 o 
   5   0  10       71.39       65.49      1.48 o 
   6   0  10        0.19       -0.31      1.31 o 
  -5   1  10        9.51        9.24      1.25 o 
  -4   1  10        1.76        1.69      0.89 o 
  -3   1  10       24.71       22.14      0.70 o 
  -2   1  10        0.94        0.95      0.34 o 
  -1   1  10      591.04      606.17      2.08 o 
   0   1  10       59.08       47.71      0.47 o 
   1   1  10      236.34      222.76      1.96 o 
   2   1  10      167.77      164.65      1.20 o 
   3   1  10        1.74        2.85      0.27 o 
   4   1  10      146.46      152.92      1.57 o 
   5   1  10       43.93       41.65      1.15 o 
   6   1  10        4.04        4.20      0.95 o 
  -4   2  10       19.89       23.91      1.39 o 
  -3   2  10       37.74       32.61      0.91 o 
  -2   2  10      420.69      424.94      2.34 o 
  -1   2  10      123.98      109.44      0.89 o 
   0   2  10       40.07       44.64      0.54 o 
   1   2  10      120.22      102.31      0.75 o 
   2   2  10      872.63      857.39      6.10 o 
   3   2  10       80.60       75.06      0.96 o 
   4   2  10       41.36       40.61      1.13 o 
   5   2  10        5.29        3.89      0.71 o 
   6   2  10       11.09        8.35      1.46 o 
  -4   3  10        1.94        1.07      0.84 o 
  -3   3  10        1.37        1.51      0.47 o 
  -2   3  10       67.62       65.90      0.88 o 
  -1   3  10      238.68      249.29      1.57 o 
   0   3  10        3.19        4.06      0.29 o 
   1   3  10        3.32        2.48      0.21 o 
   2   3  10       29.15       28.49      0.55 o 
   3   3  10      247.06      241.67      2.04 o 
   4   3  10       12.07       11.47      0.71 o 
   5   3  10       35.55       36.85      1.26 o 
  -4   4  10        1.57        2.66      1.24 o 
  -3   4  10       99.58      104.14      2.53 o 
  -2   4  10       70.13       72.37      1.02 o 
  -1   4  10       15.16       13.04      0.41 o 
   0   4  10       35.39       39.00      0.68 o 
   1   4  10        1.33        2.37      0.23 o 
   2   4  10      544.65      546.15      2.62 o 
   3   4  10        1.12        1.37      0.47 o 
   4   4  10       15.22       16.19      0.94 o 
   5   4  10        0.84        0.33      0.80 o 
  -4   5  10        4.41        7.02      1.35 o 
  -3   5  10        3.28        2.59      0.72 o 
  -2   5  10       31.10       32.14      0.98 o 
  -1   5  10       35.19       35.57      0.73 o 
   0   5  10        5.10        4.39      0.28 o 
   1   5  10       65.58       69.41      0.65 o 
   2   5  10       25.47       25.09      0.68 o 
   3   5  10      201.22      207.45      2.04 o 
   4   5  10       42.16       46.38      1.41 o 
   5   5  10        0.24        0.37      0.79 o 
  -3   6  10        7.46        7.87      0.77 o 
  -2   6  10        8.35       10.72      0.73 o 
  -1   6  10       12.09       10.69      0.58 o 
   0   6  10       45.92       49.71      1.42 o 
   1   6  10       54.04       60.36      0.81 o 
   2   6  10        5.57        3.66      0.60 o 
   3   6  10        7.68        9.72      1.07 o 
   4   6  10        0.37        0.02      0.76 o 
  -2   7  10        1.92        2.14      0.61 o 
  -1   7  10       15.41       17.12      0.72 o 
   0   7  10        0.05       -0.14      0.43 o 
   1   7  10       73.26       74.15      1.49 o 
   2   7  10        9.59        9.37      0.72 o 
   3   7  10        2.43        2.02      0.74 o 
   4   7  10        1.83        1.16      1.05 o 
  -1   8  10        0.70        0.14      0.62 o 
   0   8  10       56.20       57.38      1.92 o 
   1   8  10        0.04       -1.10      1.10 o 
   2   8  10        0.49        0.95      1.24 o 
   0  -7  11        1.20        2.02      1.21 o 
   1  -7  11        1.45        0.48      1.27 o 
  -2  -6  11        1.79        2.25      1.30 o 
  -1  -6  11       30.42       30.05      2.05 o 
   0  -6  11       74.21       72.93      2.08 o 
   1  -6  11        7.45        6.41      0.94 o 
   2  -6  11        0.23        1.02      1.10 o 
   3  -6  11        3.60        3.58      1.19 o 
  -2  -5  11        5.45        5.98      0.95 o 
  -1  -5  11        1.28       -0.26      1.06 o 
   0  -5  11        0.14        0.05      0.79 o 
   1  -5  11       76.21       71.70      1.77 o 
   2  -5  11       14.20       12.54      1.23 o 
   3  -5  11       21.50       18.66      1.50 o 
   4  -5  11        0.10        0.41      0.85 o 
  -3  -4  11        0.25       -0.41      1.09 o 
  -2  -4  11        0.08        0.31      0.57 o 
  -1  -4  11        1.66        2.82      0.60 o 
   0  -4  11      234.67      243.72      2.99 o 
   1  -4  11        0.16        0.45      0.50 o 
   2  -4  11        0.30        0.74      0.66 o 
   3  -4  11       35.68       31.67      1.73 o 
   4  -4  11        0.03        0.52      0.79 o 
  -4  -3  11        0.13        0.00      1.02 o 
  -3  -3  11        8.39        7.69      0.89 o 
  -2  -3  11        0.88        1.39      0.46 o 
  -1  -3  11      160.01      172.39      2.10 o 
   0  -3  11        4.16        3.21      0.70 o 
   1  -3  11      415.04      421.73      2.51 o 
   2  -3  11       30.19       32.17      1.08 o 
   3  -3  11        1.01        0.27      0.58 o 
   4  -3  11       58.03       57.92      1.48 o 
   5  -3  11       10.27       10.93      1.40 o 
  -4  -2  11        3.09        2.31      0.78 o 
  -3  -2  11        0.29        0.15      0.51 o 
  -2  -2  11        0.42        1.04      0.36 o 
  -1  -2  11      170.28      163.42      2.92 o 
   0  -2  11        1.36        1.64      0.29 o 
   1  -2  11      114.20      111.24      1.16 o 
   2  -2  11       93.85       92.60      1.32 o 
   3  -2  11       55.47       42.60      0.91 o 
   4  -2  11       10.46       16.29      0.93 o 
   5  -2  11        1.88        0.58      1.00 o 
  -4  -1  11       20.62       18.96      1.35 o 
  -3  -1  11        1.29        3.25      0.71 o 
  -2  -1  11       85.56       82.03      1.24 o 
  -1  -1  11      296.27      313.01      4.31 o 
   0  -1  11       22.74       20.74      0.64 o 
   1  -1  11      117.11      107.05      0.94 o 
   2  -1  11       23.66       22.04      0.52 o 
   3  -1  11       63.56       61.95      0.82 o 
   4  -1  11      296.56      283.89      2.13 o 
   5  -1  11        0.10       -0.13      0.71 o 
  -4   0  11        7.00        4.83      0.86 o 
  -3   0  11        2.93        3.67      0.70 o 
  -2   0  11       20.12       21.82      0.72 o 
  -1   0  11       50.45       46.18      0.84 o 
   0   0  11      135.90      149.36      1.38 o 
   1   0  11      559.88      539.87      3.40 o 
   2   0  11      631.73      617.81      3.58 o 
   3   0  11        2.76        2.68      0.33 o 
   4   0  11        7.72        9.87      0.63 o 
   5   0  11       14.77       15.01      0.89 o 
   6   0  11       15.19       12.10      1.47 o 
  -4   1  11       15.46       16.06      1.28 o 
  -3   1  11        0.21       -0.03      0.71 o 
  -2   1  11      411.21      400.11      2.06 o 
  -1   1  11       27.56       30.74      0.65 o 
   0   1  11      114.94       90.76      1.17 o 
   1   1  11      146.46      155.46      1.03 o 
   2   1  11       64.45       59.02      0.62 o 
   3   1  11      915.60      914.70      6.52 o 
   4   1  11       65.56       62.88      0.98 o 
   5   1  11        7.12        4.81      0.89 o 
   6   1  11        0.06        1.26      0.94 o 
  -4   2  11        2.55        1.45      0.90 o 
  -3   2  11       10.59       11.02      1.29 o 
  -2   2  11       31.81       34.52      0.85 o 
  -1   2  11       72.60       66.40      0.67 o 
   0   2  11      100.74       86.50      0.93 o 
   1   2  11       32.06       36.31      0.53 o 
   2   2  11      125.00      117.10      1.17 o 
   3   2  11        2.36        2.71      0.49 o 
   4   2  11       14.59       14.96      0.72 o 
   5   2  11        0.00       -0.04      0.74 o 
  -4   3  11        7.94        8.51      1.36 o 
  -3   3  11       65.60       67.38      2.39 o 
  -2   3  11       57.98       59.85      1.13 o 
  -1   3  11       11.12       13.47      0.45 o 
   0   3  11        9.08        8.78      0.40 o 
   1   3  11       76.53       82.09      0.74 o 
   2   3  11        0.60        0.49      0.15 o 
   3   3  11      708.99      727.95      4.46 o 
   4   3  11       11.69       11.72      0.68 o 
   5   3  11        0.13        0.29      0.78 o 
  -4   4  11        0.02       -0.33      0.94 o 
  -3   4  11       18.19       21.19      1.20 o 
  -2   4  11        0.28        0.59      0.52 o 
  -1   4  11        0.08        0.16      0.23 o 
   0   4  11      161.42      150.93      1.85 o 
   1   4  11       44.38       43.84      0.95 o 
   2   4  11       61.46       64.72      0.71 o 
   3   4  11       76.38       77.46      1.21 o 
   4   4  11       37.84       37.83      1.25 o 
   5   4  11       22.55       21.95      1.63 o 
  -3   5  11       28.43       27.98      1.38 o 
  -2   5  11        5.13        4.98      0.58 o 
  -1   5  11       60.57       67.11      1.26 o 
   0   5  11        8.01        7.93      0.33 o 
   1   5  11        0.28        0.57      0.24 o 
   2   5  11       78.07       82.84      0.99 o 
   3   5  11       16.49       13.15      0.75 o 
   4   5  11       11.80       12.39      0.96 o 
   5   5  11        2.57        2.14      0.79 o 
  -3   6  11       12.22       12.52      1.39 o 
  -2   6  11        2.28        3.02      0.59 o 
  -1   6  11       63.05       60.29      1.67 o 
   0   6  11        3.05        4.78      0.42 o 
   1   6  11        6.31        6.77      0.65 o 
   2   6  11        9.93        9.49      0.63 o 
   3   6  11       66.24       64.62      1.71 o 
   4   6  11        8.54        7.03      1.09 o 
  -2   7  11        0.29        0.62      0.73 o 
  -1   7  11       17.20       20.18      0.90 o 
   0   7  11        0.01       -0.26      0.67 o 
   1   7  11        7.36        7.12      0.98 o 
   2   7  11        7.25        7.37      1.07 o 
   3   7  11        0.03       -0.85      0.94 o 
  -1   8  11        3.95        3.84      0.75 o 
   0   8  11        2.78        5.20      0.77 o 
   1   8  11       11.66       12.32      1.54 o 
   2   8  11        9.76       11.18      1.87 o 
  -1  -6  12       10.86       11.53      2.25 o 
   0  -6  12        0.04       -0.01      0.93 o 
   1  -6  12        0.83       -0.44      1.14 o 
   2  -6  12        7.60        5.78      1.47 o 
  -2  -5  12        1.85        0.86      1.24 o 
  -1  -5  12       39.65       40.62      2.26 o 
   0  -5  12        1.90        2.14      0.85 o 
   1  -5  12       48.28       50.56      2.11 o 
   2  -5  12        0.02       -0.17      0.91 o 
   3  -5  12        0.03        0.71      0.98 o 
  -3  -4  12        4.34        6.25      1.17 o 
  -2  -4  12        7.07        7.36      0.86 o 
  -1  -4  12        0.47        1.11      0.79 o 
   0  -4  12      121.39      133.66      3.29 o 
   1  -4  12       12.28       11.17      0.87 o 
   2  -4  12       22.01       23.31      1.40 o 
   3  -4  12        3.44        1.72      0.67 o 
   4  -4  12        0.71        0.70      0.77 o 
  -3  -3  12        9.58       10.71      0.88 o 
  -2  -3  12       57.86       63.21      1.89 o 
  -1  -3  12       29.84       32.07      0.84 o 
   0  -3  12       14.99       15.25      1.01 o 
   1  -3  12       13.20       14.67      0.73 o 
   2  -3  12       18.47       18.83      0.88 o 
   3  -3  12        7.97        8.88      0.77 o 
   4  -3  12       46.76       38.91      1.29 o 
   5  -3  12        6.73       10.23      1.37 o 
  -4  -2  12        5.95        9.40      0.96 o 
  -3  -2  12       15.16       16.51      1.01 o 
  -2  -2  12        5.98        7.08      0.65 o 
  -1  -2  12       92.13       89.75      1.66 o 
   0  -2  12      160.38      171.85      2.06 o 
   1  -2  12      129.10      121.96      1.53 o 
   2  -2  12       12.89       10.52      0.58 o 
   3  -2  12        5.46        7.11      0.53 o 
   4  -2  12        4.27        4.35      0.72 o 
   5  -2  12       21.33       15.33      1.38 o 
  -4  -1  12        0.02        0.35      0.87 o 
  -3  -1  12        1.79        2.06      0.71 o 
  -2  -1  12      118.39      121.40      1.52 o 
  -1  -1  12       11.09       12.84      0.63 o 
   0  -1  12        4.42        4.83      0.52 o 
   1  -1  12      166.52      164.09      1.45 o 
   2  -1  12      254.90      245.63      1.51 o 
   3  -1  12      149.53      147.94      1.41 o 
   4  -1  12       26.42       28.38      0.99 o 
   5  -1  12        1.09        0.75      0.61 o 
  -4   0  12        0.10        0.27      0.84 o 
  -3   0  12       30.31       29.53      1.40 o 
  -2   0  12       15.14       16.34      0.67 o 
  -1   0  12      475.64      469.50      3.64 o 
   0   0  12       89.00       81.61      0.95 o 
   1   0  12       19.17       19.56      0.63 o 
   2   0  12       44.49       47.17      0.60 o 
   3   0  12       51.27       52.69      0.82 o 
   4   0  12       52.76       57.07      1.00 o 
   5   0  12        1.37        0.47      0.72 o 
  -4   1  12       12.46       10.71      1.24 o 
  -3   1  12       53.02       55.72      1.59 o 
  -2   1  12        0.30        0.61      0.46 o 
  -1   1  12       91.74       97.09      1.15 o 
   0   1  12       74.62       59.20      0.93 o 
   1   1  12       15.87       13.75      0.66 o 
   2   1  12       71.79       68.80      0.69 o 
   3   1  12       92.51       88.20      0.82 o 
   4   1  12        2.30        4.17      0.43 o 
   5   1  12        0.00       -0.10      0.74 o 
  -4   2  12        3.15        2.73      1.18 o 
  -3   2  12        1.31        0.46      1.06 o 
  -2   2  12       54.22       54.15      1.22 o 
  -1   2  12       16.34       17.32      0.46 o 
   0   2  12       77.96       67.62      1.23 o 
   1   2  12        0.31        0.22      0.20 o 
   2   2  12      108.43      110.33      2.53 o 
   3   2  12      106.10      106.78      1.61 o 
   4   2  12       27.58       26.86      0.88 o 
   5   2  12        5.31        5.25      0.86 o 
  -4   3  12        0.70       -0.12      1.35 o 
  -3   3  12       26.14       23.98      1.68 o 
  -2   3  12        7.53        8.33      0.70 o 
  -1   3  12      134.02      137.58      1.71 o 
   0   3  12       34.83       31.74      0.59 o 
   1   3  12      126.13      114.77      0.89 o 
   2   3  12       28.50       28.02      0.97 o 
   3   3  12       16.50       18.19      0.58 o 
   4   3  12       77.62       80.50      1.71 o 
   5   3  12        1.06        1.07      0.82 o 
  -3   4  12        4.50        5.39      0.87 o 
  -2   4  12       53.36       53.05      2.22 o 
  -1   4  12       89.95       81.36      1.24 o 
   0   4  12       68.54       73.23      0.93 o 
   1   4  12       89.73       85.48      1.56 o 
   2   4  12        1.88        1.95      0.56 o 
   3   4  12       44.96       43.88      0.99 o 
   4   4  12        0.07        0.35      0.59 o 
   5   4  12        1.70        3.14      0.93 o 
  -3   5  12        1.89        3.91      0.87 o 
  -2   5  12       18.11       17.33      0.95 o 
  -1   5  12       12.10       13.32      0.52 o 
   0   5  12       15.51       14.04      0.57 o 
   1   5  12        2.67        3.53      0.46 o 
   2   5  12        0.46        0.50      0.20 o 
   3   5  12        4.30        3.79      0.55 o 
   4   5  12      159.39      161.27      3.04 o 
  -2   6  12        0.78        1.41      0.71 o 
  -1   6  12        0.17        0.22      0.62 o 
   0   6  12       21.46       22.64      0.86 o 
   1   6  12       66.26       70.41      2.28 o 
   2   6  12        9.04       10.00      0.84 o 
   3   6  12        4.68        5.16      0.97 o 
   4   6  12        1.71        2.61      0.98 o 
  -2   7  12       12.84       13.27      1.44 o 
  -1   7  12        0.46        0.47      0.67 o 
   0   7  12        8.38        9.32      0.86 o 
   1   7  12       15.05       14.71      1.41 o 
   2   7  12       15.12       16.87      1.07 o 
   3   7  12       21.55       22.35      1.55 o 
   0   8  12        7.09        6.82      0.90 o 
   1   8  12        0.12       -0.26      1.22 o 
   0  -6  13       29.20       27.83      1.53 o 
   1  -6  13        8.71        9.59      1.43 o 
  -1  -5  13        6.76        6.41      1.04 o 
   0  -5  13        0.07       -0.35      0.84 o 
   1  -5  13       38.24       36.84      1.49 o 
   2  -5  13        2.91        3.46      1.46 o 
   3  -5  13        0.13       -0.35      1.09 o 
  -2  -4  13       23.77       25.59      1.22 o 
  -1  -4  13        7.57        8.92      0.92 o 
   0  -4  13       69.66       69.51      1.91 o 
   1  -4  13        0.05        0.49      0.60 o 
   2  -4  13        4.52        5.61      0.98 o 
   3  -4  13        6.87        7.70      0.83 o 
   4  -4  13        3.61        4.76      0.90 o 
  -3  -3  13        0.82       -0.06      0.95 o 
  -2  -3  13        0.01        0.28      0.67 o 
  -1  -3  13       23.19       25.62      1.12 o 
   0  -3  13       21.79       20.43      1.00 o 
   1  -3  13       76.22       74.81      2.13 o 
   2  -3  13        8.42        6.10      0.89 o 
   3  -3  13        0.83        0.88      0.59 o 
   4  -3  13        1.60        2.68      0.59 o 
  -3  -2  13        1.23        1.45      0.77 o 
  -2  -2  13       28.98       30.51      1.05 o 
  -1  -2  13       51.80       51.76      1.70 o 
   0  -2  13       10.68       12.92      0.82 o 
   1  -2  13        1.83        1.82      0.34 o 
   2  -2  13        5.92        6.40      0.62 o 
   3  -2  13       21.16       18.16      0.87 o 
   4  -2  13        2.24        2.74      0.70 o 
   5  -2  13        0.62        0.45      1.02 o 
  -3  -1  13        1.50        1.90      0.72 o 
  -2  -1  13        3.16        3.58      0.58 o 
  -1  -1  13       58.58       61.19      1.16 o 
   0  -1  13       88.35       84.64      1.64 o 
   1  -1  13        0.02       -0.07      0.37 o 
   2  -1  13        2.80        2.22      0.31 o 
   3  -1  13        1.16        2.47      0.35 o 
   4  -1  13        0.04       -0.20      0.57 o 
   5  -1  13       18.01       21.02      1.22 o 
  -3   0  13       39.01       41.34      2.20 o 
  -2   0  13       17.62       18.90      0.84 o 
  -1   0  13        5.03        3.48      0.46 o 
   0   0  13       50.32       54.73      0.83 o 
   1   0  13        1.60        1.32      0.30 o 
   2   0  13        0.14        0.19      0.24 o 
   3   0  13       12.56        9.08      0.55 o 
   4   0  13        5.39        6.91      0.62 o 
   5   0  13        0.48        0.60      0.76 o 
  -4   1  13        3.17        4.95      1.10 o 
  -3   1  13        0.95        1.89      0.61 o 
  -2   1  13        5.91        5.23      0.74 o 
  -1   1  13        8.94        8.72      0.47 o 
   0   1  13        0.02        0.16      0.15 o 
   1   1  13        4.20        6.62      0.53 o 
   2   1  13       10.17        8.51      0.30 o 
   3   1  13       15.04       14.26      0.42 o 
   4   1  13        0.22       -0.19      0.55 o 
   5   1  13        1.36        1.96      0.69 o 
  -3   2  13        0.26        0.21      1.05 o 
  -2   2  13       11.60        9.65      0.71 o 
  -1   2  13       24.90       22.47      0.52 o 
   0   2  13      186.23      179.67      2.01 o 
   1   2  13        9.15        9.85      0.35 o 
   2   2  13        0.05        0.51      0.27 o 
   3   2  13        7.80        7.67      0.55 o 
   4   2  13       18.17       19.58      0.89 o 
   5   2  13        3.63        5.06      1.18 o 
  -3   3  13        8.14       11.22      1.42 o 
  -2   3  13       33.01       33.88      1.43 o 
  -1   3  13        1.26        1.65      0.36 o 
   0   3  13       38.86       34.10      0.67 o 
   1   3  13      167.36      164.94      1.14 o 
   2   3  13        4.85        4.70      0.62 o 
   3   3  13       16.32       14.55      0.65 o 
   4   3  13       23.50       21.38      1.19 o 
   5   3  13        0.45        1.83      1.05 o 
  -3   4  13       25.01       24.42      1.82 o 
  -2   4  13       20.98       22.33      1.28 o 
  -1   4  13       37.11       35.29      1.14 o 
   0   4  13       25.43       21.75      0.59 o 
   1   4  13        1.97        2.23      0.32 o 
   2   4  13       11.46       12.05      0.81 o 
   3   4  13       10.32       12.44      0.86 o 
   4   4  13        4.34        3.11      0.79 o 
   5   4  13       10.71       14.20      1.23 o 
  -3   5  13        1.33        0.84      0.93 o 
  -2   5  13        1.41        1.27      0.68 o 
  -1   5  13        3.65        5.52      0.64 o 
   0   5  13        0.52        0.44      0.43 o 
   1   5  13       58.30       56.33      0.99 o 
   2   5  13       24.32       22.38      1.05 o 
   3   5  13        0.00        0.68      0.71 o 
   4   5  13        9.83       11.07      1.24 o 
  -2   6  13        1.02        1.99      0.66 o 
  -1   6  13       36.21       36.55      1.11 o 
   0   6  13        2.59        1.95      0.61 o 
   1   6  13        0.20       -0.11      0.86 o 
   2   6  13        9.29        9.01      0.87 o 
   3   6  13        1.94        4.08      0.81 o 
  -1   7  13        4.80        7.35      1.00 o 
   0   7  13       10.98       11.78      0.96 o 
   1   7  13        0.06        0.19      0.86 o 
   2   7  13        0.61        0.82      0.77 o 
   0  -5  14        0.00       -0.47      0.87 o 
   1  -5  14        8.21        7.50      0.95 o 
   2  -5  14        4.38        4.71      1.13 o 
  -2  -4  14        8.67        8.89      1.20 o 
  -1  -4  14        8.81        8.23      0.92 o 
   0  -4  14        5.86        8.16      0.97 o 
   1  -4  14        6.94        7.67      0.88 o 
   2  -4  14       11.08       11.18      1.20 o 
   3  -4  14        1.84        1.29      0.74 o 
  -2  -3  14        8.08       10.04      0.92 o 
  -1  -3  14        6.19        7.42      0.86 o 
   0  -3  14        0.55        0.12      0.64 o 
   1  -3  14       18.40       19.15      1.31 o 
   2  -3  14        1.58        1.09      0.78 o 
   3  -3  14       27.57       27.56      1.61 o 
   4  -3  14        2.54        2.91      1.05 o 
  -3  -2  14        2.80        4.31      0.83 o 
  -2  -2  14        3.29        3.61      0.74 o 
  -1  -2  14        9.51        9.32      0.80 o 
   0  -2  14        1.33        2.20      0.60 o 
   1  -2  14        2.29        1.53      0.55 o 
   2  -2  14       17.87       17.42      0.95 o 
   3  -2  14        0.02        0.43      0.52 o 
   4  -2  14        2.35        2.18      0.67 o 
  -3  -1  14        0.17       -0.41      0.78 o 
  -2  -1  14       29.64       36.41      1.13 o 
  -1  -1  14        1.99        1.28      0.58 o 
   0  -1  14       22.37       21.95      0.98 o 
   1  -1  14       82.49       84.67      1.35 o 
   2  -1  14       16.99       14.06      0.54 o 
   3  -1  14       61.17       63.11      1.15 o 
   4  -1  14        9.62       10.63      0.78 o 
   5  -1  14        0.85        0.35      0.82 o 
  -3   0  14        8.18        9.54      0.91 o 
  -2   0  14       18.60       20.22      0.89 o 
  -1   0  14        0.30        0.26      0.49 o 
   0   0  14        0.52        1.36      0.37 o 
   1   0  14       51.74       46.67      0.87 o 
   2   0  14       21.52       24.45      0.52 o 
   3   0  14        8.15        9.96      0.79 o 
   4   0  14        0.10        0.49      0.70 o 
   5   0  14        1.61        2.63      0.98 o 
  -3   1  14       14.32       19.05      1.43 o 
  -2   1  14        0.18        1.26      0.65 o 
  -1   1  14        5.21        6.07      0.54 o 
   0   1  14        1.17        0.83      0.60 o 
   1   1  14      109.07       93.38      1.45 o 
   2   1  14       50.95       43.37      1.34 o 
   3   1  14        0.07       -0.06      0.33 o 
   4   1  14        0.33        0.26      0.56 o 
   5   1  14        1.79        1.02      0.86 o 
  -3   2  14       17.47       20.13      1.44 o 
  -2   2  14       39.61       40.06      1.82 o 
  -1   2  14        5.05        7.59      1.06 o 
   0   2  14        2.15        4.87      0.58 o 
   1   2  14       16.72       14.21      0.42 o 
   2   2  14       50.13       50.38      1.30 o 
   3   2  14       23.35       25.95      1.16 o 
   4   2  14        0.09       -0.09      0.77 o 
   5   2  14        3.19        3.93      0.92 o 
  -3   3  14       32.91       38.58      2.15 o 
  -2   3  14       16.69       18.44      1.20 o 
  -1   3  14       58.46       66.58      1.75 o 
   0   3  14       46.94       42.67      0.69 o 
   1   3  14       11.77        6.10      0.32 o 
   2   3  14       31.17       29.39      1.42 o 
   3   3  14       12.73       15.19      1.01 o 
   4   3  14        5.62        9.62      0.99 o 
  -3   4  14        3.73        1.22      1.25 o 
  -2   4  14        0.84        1.14      0.83 o 
  -1   4  14        3.22        2.49      0.67 o 
   0   4  14        3.87        4.10      0.51 o 
   1   4  14        4.57        4.08      0.40 o 
   2   4  14        0.02        0.13      0.63 o 
   3   4  14        0.21        0.08      0.72 o 
   4   4  14        6.48        6.09      0.79 o 
  -2   5  14        0.22        0.28      0.75 o 
  -1   5  14        5.27        6.74      0.67 o 
   0   5  14       14.31       15.01      0.85 o 
   1   5  14        1.35        1.28      0.62 o 
   2   5  14        5.75        5.57      0.68 o 
   3   5  14        0.39        0.54      0.71 o 
   4   5  14        2.41        0.59      0.76 o 
  -1   6  14       12.67       13.06      0.95 o 
   0   6  14        6.22        8.97      1.02 o 
   1   6  14        2.65        4.17      0.73 o 
   2   6  14        0.66        0.97      0.72 o 
   3   6  14        0.65        0.40      0.81 o 
   0   7  14        1.57        2.82      0.88 o 
   1   7  14        6.50        8.28      1.04 o 
   2   7  14        0.03       -0.38      0.81 o 
  -1  -4  15        5.10        5.87      0.91 o 
   0  -4  15        9.34        7.04      0.86 o 
   1  -4  15        0.05        0.02      0.77 o 
   2  -4  15        0.22        0.55      0.95 o 
   3  -4  15        0.92        0.60      1.03 o 
  -2  -3  15        2.74        4.56      0.84 o 
  -1  -3  15        3.47        3.78      0.79 o 
   0  -3  15        1.48        0.86      0.70 o 
   1  -3  15        1.22        1.41      0.72 o 
   2  -3  15        0.20       -0.15      0.78 o 
   3  -3  15       43.54       48.13      1.98 o 
  -2  -2  15        0.03       -0.39      0.75 o 
  -1  -2  15        1.67        3.66      0.71 o 
   0  -2  15       34.61       32.38      1.31 o 
   1  -2  15       11.73       13.34      0.93 o 
   2  -2  15       24.84       24.04      1.29 o 
   3  -2  15       13.62       15.55      1.09 o 
   4  -2  15        5.30        8.24      0.84 o 
  -2  -1  15        7.67        8.01      0.72 o 
  -1  -1  15       43.72       49.72      1.35 o 
   0  -1  15        9.18        8.89      0.74 o 
   1  -1  15        6.92        7.05      0.71 o 
   2  -1  15       53.61       54.64      1.27 o 
   3  -1  15        0.49        0.84      0.66 o 
   4  -1  15       11.93       15.21      1.41 o 
  -3   0  15        0.48        0.44      1.00 o 
  -2   0  15        8.22        8.42      1.08 o 
  -1   0  15       29.47       20.28      1.22 o 
   0   0  15        0.39        0.40      0.45 o 
   1   0  15       10.43        7.70      0.50 o 
   2   0  15        2.86        1.49      0.36 o 
   3   0  15       12.17       11.72      1.29 o 
   4   0  15        0.96        1.92      1.07 o 
  -3   1  15       17.10       17.19      1.74 o 
  -2   1  15        1.64        1.81      1.04 o 
  -1   1  15       39.37       47.24      1.64 o 
   0   1  15        7.91        9.78      1.06 o 
   1   1  15        1.56        2.52      0.52 o 
   2   1  15       44.50       43.84      1.90 o 
   3   1  15        1.62        2.34      0.99 o 
   4   1  15       45.65       45.65      1.62 o 
  -3   2  15       10.29       10.14      1.25 o 
  -2   2  15       29.49       34.61      2.08 o 
  -1   2  15       68.25       59.35      2.13 o 
   0   2  15       29.78       41.38      1.64 o 
   1   2  15       77.97       70.53      1.49 o 
   2   2  15       36.34       41.31      1.21 o 
   3   2  15        2.84        3.84      0.78 o 
   4   2  15       10.47       13.35      1.09 o 
  -2   3  15       34.78       35.64      1.63 o 
  -1   3  15        8.53        7.14      1.06 o 
   0   3  15       17.15       14.29      0.96 o 
   1   3  15       36.19       35.91      0.80 o 
   2   3  15        0.25        0.49      0.62 o 
   3   3  15       26.09       24.52      1.19 o 
   4   3  15        0.44        0.56      0.79 o 
  -2   4  15        1.38        1.08      0.78 o 
  -1   4  15        4.81        4.96      0.73 o 
   0   4  15        1.15        0.32      0.67 o 
   1   4  15        4.05        5.00      0.69 o 
   2   4  15        1.98        2.26      0.65 o 
   3   4  15        0.09       -0.11      0.92 o 
   4   4  15        8.48       10.97      1.88 o 
  -1   5  15       22.37       21.34      1.20 o 
   0   5  15       18.26       18.28      1.23 o 
   1   5  15       25.83       28.39      1.22 o 
   2   5  15        2.36        6.01      0.83 o 
   3   5  15       12.15       14.69      1.17 o 
  -1   6  15        6.11        9.85      1.10 o 
   0   6  15       30.77       28.19      1.58 o 
   1   6  15        6.80        7.03      0.95 o 
   2   6  15        7.80        8.23      0.89 o 
   1  -4  16        0.25       -0.39      0.94 o 
  -1  -3  16        2.84        5.04      0.96 o 
   0  -3  16        1.86        2.37      0.75 o 
   1  -3  16        3.53        3.57      0.81 o 
   2  -3  16        1.58        1.64      0.78 o 
   3  -3  16        2.77        1.94      1.06 o 
  -1  -2  16       17.84       16.12      1.27 o 
   0  -2  16       16.38       16.87      1.71 o 
   1  -2  16       24.17       23.15      2.07 o 
   2  -2  16        0.04       -0.17      0.78 o 
   3  -2  16        1.86        2.43      1.03 o 
  -2  -1  16        7.51        6.68      0.89 o 
  -1  -1  16        4.34        2.73      1.04 o 
   0  -1  16       13.58       12.76      1.25 o 
   1  -1  16        9.39        9.30      1.12 o 
   2  -1  16        0.81        0.96      1.04 o 
   3  -1  16        0.78        0.13      0.99 o 
   4  -1  16       19.80       19.07      1.71 o 
  -2   0  16        4.06        2.99      1.26 o 
  -1   0  16        3.98        3.27      1.11 o 
   0   0  16        2.01        3.44      0.93 o 
   1   0  16       28.14       23.95      1.36 o 
   2   0  16        1.98        2.47      1.04 o 
   3   0  16        0.08       -0.10      0.99 o 
   4   0  16       10.57        9.25      1.29 o 
  -2   1  16       31.81       34.36      3.01 o 
  -1   1  16       27.21       24.47      1.34 o 
   0   1  16       43.36       39.89      1.75 o 
   1   1  16       56.38       59.19      1.58 o 
   2   1  16       27.17       24.51      1.88 o 
   3   1  16       16.84       18.83      1.55 o 
   4   1  16        2.90        4.86      1.21 o 
  -2   2  16       25.96       32.14      1.92 o 
  -1   2  16       18.48       15.89      1.71 o 
   0   2  16       72.21       60.19      2.03 o 
   1   2  16        6.43        8.25      0.75 o 
   2   2  16       20.06       19.10      1.53 o 
   3   2  16       17.35       23.67      2.04 o 
   4   2  16        7.52        7.33      1.43 o 
  -2   3  16        2.34        3.71      1.33 o 
  -1   3  16        1.18        1.76      0.99 o 
   0   3  16        0.08        0.54      0.71 o 
   1   3  16        0.04        1.23      1.20 o 
   2   3  16        0.84        0.24      0.92 o 
   3   3  16        2.32        3.25      1.12 o 
   4   3  16        0.65        1.62      0.89 o 
  -1   4  16        9.02       12.92      1.09 o 
   0   4  16       51.88       38.25      2.07 o 
   1   4  16        9.89       10.04      1.62 o 
   2   4  16        9.60        6.89      1.48 o 
   3   4  16       45.11       53.55      3.17 o 
  -1   5  16       43.14       52.25      3.17 o 
   0   5  16       13.22       13.34      1.51 o 
   1   5  16       37.40       33.51      1.92 o 
   2   5  16       10.89       10.85      1.29 o 
   3   5  16        1.85        1.87      1.11 o 
   1   6  16        0.60       -0.34      1.15 o 
   1  -3  17        8.36        8.65      1.29 o 
   0  -2  17       17.46       20.00      1.60 o 
   1  -2  17        1.56        2.41      1.11 o 
   2  -2  17        9.11        8.90      1.37 o 
  -1  -1  17        0.13       -0.26      1.14 o 
   0  -1  17        0.58        0.89      0.97 o 
   1  -1  17        0.11       -0.29      1.17 o 
   2  -1  17        0.41        1.28      1.02 o 
   3  -1  17        1.23        0.40      1.04 o 
  -1   0  17        4.08        3.48      1.14 o 
   0   0  17       51.30       50.17      2.11 o 
   1   0  17        9.40       11.02      1.73 o 
   2   0  17       12.78       13.40      1.46 o 
   3   0  17       14.58       16.78      1.57 o 
  -1   1  17       61.04       68.94      2.11 o 
   0   1  17       16.56       13.68      1.26 o 
   1   1  17       47.72       47.95      1.53 o 
   2   1  17       15.41       20.49      1.61 o 
   3   1  17        4.54        2.76      1.17 o 
  -1   2  17       12.90       13.07      1.43 o 
   0   2  17        0.73        1.29      0.74 o 
   1   2  17        3.43        3.59      1.14 o 
   2   2  17       10.18       12.87      1.53 o 
   3   2  17        9.62       12.78      1.48 o 
  -1   3  17       51.46       65.12      2.48 o 
   0   3  17        2.87        2.05      1.48 o 
   1   3  17       18.22       14.31      2.01 o 
   2   3  17       17.44       20.70      1.63 o 
   3   3  17        1.49        1.29      1.26 o 
   0   4  17       32.90       34.19      2.68 o 
   1   4  17       19.06       19.92      2.12 o 
   2   4  17       63.39       76.35      3.57 o 
   1   5  17       11.89       15.47      2.10 o 
   0  -1  18        1.03        0.59      1.09 o 
   1  -1  18       18.90       21.52      1.58 o 
   2  -1  18        9.00        8.54      1.38 o 
   0   0  18       41.87       53.14      2.24 o 
   1   0  18       22.14       26.58      1.65 o 
   2   0  18       42.39       43.45      2.57 o 
   0   1  18       13.59       16.73      1.47 o 
   1   1  18       13.01       13.86      1.59 o 
   2   1  18        0.41        1.88      1.23 o 
   3   1  18       38.75       47.71      2.29 o 
   0   2  18        9.20       11.61      1.84 o 
   1   2  18       10.04       13.64      1.57 o 
   2   2  18       12.44       13.95      1.64 o 
   0   3  18       12.57       13.36      2.01 o 
   1   3  18       45.72       48.95      3.00 o 
   2   3  18        8.37       11.57      1.49 o 
                                                 
